# Supplementary material for: Activation of Cryptic Antibiotic Biosynthetic Gene Clusters Guided by RNA-seq Data from Both Streptomyces ansochromogenes and ΔwblA
Source: Antibiotics (Basel). 2021 Sep 10;10(9):1097. doi: 10.3390/antibiotics10091097 (PMC8465540; doi:10.3390/antibiotics10091097)
Supplement: Supplementary file 1 [file antibiotics-10-01097-s001.zip]

Archive with 6 entries (5 files):
- Supplementary Materials/
- Supplementary Materials/Proof--Supplemental Figures.pdf
- Supplementary Materials/Supplemental Table S1-S6 .xlsx
- Supplementary Materials/Supplemental Table S7 Genome mapping statistics of RNAseq data .xlsx
- Supplementary Materials/Supplemental Table S8 Significantlly expressed genes in Venn diagram.xlsx
- Supplementary Materials/Supplemental Table S9 FPKM value of part of differentially expressed genes .xlsx
