# Supplementary material for: Activation of Cryptic Antibiotic Biosynthetic Gene Clusters Guided by RNA-seq Data from Both Streptomyces ansochromogenes and ΔwblA
Source: Antibiotics (Basel). 2021 Sep 10;10(9):1097. doi: 10.3390/antibiotics10091097 (PMC8465540; doi:10.3390/antibiotics10091097)
Supplement: Supplementary file 1 [file antibiotics-10-01097-s001.zip › Supplementary Materials/Supplemental Table S1-S6 .xlsx]

## Sheet: Sheet1
Table S1 Statistics of filtered sequencing data
Subreadsnum	Totalbase length (bp)	SubreadsN50	Mean subreads length (bp)
157549	2085322228	17239	13236
Table S2 Assembly of genome sequencing data
Scaffold number	Scaffold Length (bp)	Scaffold	Scaffold	Scaffold max (bp)	Gap total Length (bp)
		N50 (bp)	N90 (bp)
2	9561920	9211035	9211035	9211035	0
Contig Number	Contig Length (bp)	Contig N50 (bp)	Contig N90 (bp)	Contig Max (bp)	GC
					Content (%)
2	9561920	9211035	9211035	9211035	72.41
Table S3 Summary of repeat elements identified
Repetive sequence total length(bp)			Repetive sequnce content
226552			0.0237
Table S4 Statistics of prediction of the proteins
Gene number		Total size (bp)	Mean length (bp)
8325		8334867	1001
Table S5 Non-coding RNAs
RNA classify	Numbers	Family
rNA	18	3
tRNA	72	45
other ncRNA	50	19
Table S6 Annotation of genes
Database	Number
COG	5264
GO	830
KEGG	2723
Pfam	6527
Swissprot	5181
TrEMBL	8113
Nr	8197
All_Annotated	8198
