# Supplementary material for: Activation of Cryptic Antibiotic Biosynthetic Gene Clusters Guided by RNA-seq Data from Both Streptomyces ansochromogenes and ΔwblA
Source: Antibiotics (Basel). 2021 Sep 10;10(9):1097. doi: 10.3390/antibiotics10091097 (PMC8465540; doi:10.3390/antibiotics10091097)
Supplement: Supplementary file 1 [file antibiotics-10-01097-s001.zip › Supplementary Materials/Supplemental Table S7 Genome mapping statistics of RNAseq data .xlsx]

## Sheet: sheet 1
Table S7 Genome mapping statistics of RNAseq data
Sample Name	Total Reads	Genome Mapped Reads	Genome Mapped Ratio(%)	Unmapped Reads	Unmapped Reads Ratio(%)	Unique Mapped Reads	Unique Mapped Reads Ratio(%)	CDS Mapped Reads	CDS Mapped Ratio(%)
WT_24h	15023204	14715750	97.95	307454	2.05	14515520	96.62	11829137	78.91
WT_48h	18994210	18671861	98.3	322349	1.7	18466368	97.22	12443772	65.49
ΔwblA_24h	16996180	16540857	97.32	455323	2.68	16160613	95.08	13636020	81.23
ΔwblA_48h	28134896	27640686	98.24	494210	1.76	27344233	97.19	17847249	63.57
					Total unique mapped reads=	76486734
