# Supplementary material for: Activation of Cryptic Antibiotic Biosynthetic Gene Clusters Guided by RNA-seq Data from Both Streptomyces ansochromogenes and ΔwblA
Source: Antibiotics (Basel). 2021 Sep 10;10(9):1097. doi: 10.3390/antibiotics10091097 (PMC8465540; doi:10.3390/antibiotics10091097)
Supplement: Supplementary file 1 [file antibiotics-10-01097-s001.zip › Supplementary Materials/Supplemental Table S8 Significantlly expressed genes in Venn diagram.xlsx]

## Sheet: sheet 1
Table S8 Significantly expressed genes in Venn diagram (relate to Figure 2b)
Fold change(ΔwblA/WT24h&48h)≥ 10-fold (1147 significantly expressed genes)
gene ID
ctg1_7159
ctg1_30
ctg1_328
ctg1_7801
ctg1_690
ctg1_2186
ctg1_726
ctg1_7702
ctg1_353
ctg1_716
ctg1_7885
ctg1_443
ctg1_4756
ctg1_5826
ctg1_7914
ctg1_731
ctg1_7946
ctg1_742
ctg1_260
ctg1_203
ctg1_27
ctg1_537
ctg1_8170
ctg1_451
ctg1_682
ctg1_7788
ctg1_646
ctg1_8011
ctg1_8072
ctg1_699
ctg1_7745
ctg1_7719
ctg1_2698
ctg1_8037
ctg1_8086
ctg1_687
ctg1_291
ctg1_7821
ctg1_374
ctg1_7958
ctg1_39
ctg1_813
ctg1_145
ctg1_7880
ctg1_815
ctg1_330
ctg1_7728
ctg1_7898
ctg1_410
ctg1_82
ctg1_4362
ctg1_8096
ctg1_544
ctg1_3264
ctg1_977
ctg1_7904
ctg1_347
ctg1_4903
ctg1_482
ctg1_501
ctg1_8200
ctg1_8192
ctg1_7907
ctg1_614
ctg1_707
ctg1_2812
ctg1_676
ctg1_337
ctg1_247
ctg1_486
ctg1_637
ctg1_7878
ctg1_727
ctg1_7776
ctg1_8058
ctg1_7994
ctg1_566
ctg1_7936
ctg1_649
ctg1_547
ctg1_767
ctg1_616
ctg1_255
ctg1_8121
ctg1_7929
ctg1_8092
ctg1_400
ctg1_8167
ctg1_7778
ctg1_8135
ctg1_42
ctg1_574
ctg1_405
ctg1_7093
ctg1_773
ctg1_466
ctg1_790
ctg1_434
ctg1_7137
ctg1_1559
ctg1_8278
ctg1_1260
ctg1_8203
ctg1_6733
ctg1_7967
ctg1_7810
ctg1_8240
ctg1_526
ctg1_789
ctg1_304
ctg1_765
ctg1_190
ctg1_428
ctg1_8186
ctg1_9
ctg1_7751
ctg1_271
ctg1_421
ctg1_810
ctg1_151
ctg1_5066
ctg1_7762
ctg1_109
ctg1_442
ctg1_261
ctg1_197
ctg1_7863
ctg1_103
ctg1_395
ctg1_771
ctg1_7968
ctg1_87
ctg1_531
ctg1_538
ctg1_134
ctg1_605
ctg1_582
ctg1_416
ctg1_627
ctg1_603
ctg1_882
ctg1_505
ctg1_386
ctg1_280
ctg1_8197
ctg1_736
ctg1_23
ctg1_8053
ctg1_7155
ctg1_5178
ctg1_785
ctg1_819
ctg1_7755
ctg1_132
ctg1_7865
ctg1_7761
ctg1_448
ctg1_853
ctg1_303
ctg1_7995
ctg1_512
ctg1_7781
ctg1_7805
ctg1_3555
ctg1_7800
ctg1_8219
ctg1_8060
ctg1_285
ctg1_159
ctg1_138
ctg1_246
ctg1_7877
ctg1_264
ctg1_8138
ctg1_7908
ctg1_220
ctg1_488
ctg1_1841
ctg1_8266
ctg1_7725
ctg1_7737
ctg1_7724
ctg1_458
ctg1_4527
ctg1_341
ctg1_617
ctg1_8087
ctg1_245
ctg1_310
ctg1_529
ctg1_4812
ctg1_7828
ctg1_7574
ctg1_507
ctg1_794
ctg1_594
ctg1_802
ctg1_8300
ctg1_414
ctg1_669
ctg1_479
ctg1_355
ctg1_7839
ctg1_215
ctg1_663
ctg1_7846
ctg1_8245
ctg1_7138
ctg1_7779
ctg1_634
ctg1_587
cluster_3_allorf007
ctg1_7766
ctg1_7892
ctg1_404
ctg1_683
ctg1_7798
ctg1_7953
ctg1_650
ctg1_240
ctg1_34
ctg1_642
ctg1_7932
ctg1_554
ctg1_8227
ctg1_437
ctg1_5829
ctg1_639
ctg1_828
ctg1_366
ctg1_8175
ctg1_8127
ctg1_762
ctg1_540
ctg1_7838
ctg1_1642
ctg1_14
ctg1_624
ctg1_5273
ctg1_234
ctg1_7730
ctg1_861
ctg1_4766
ctg1_701
ctg1_70
ctg1_703
ctg1_469
ctg1_8043
ctg1_8259
ctg1_7715
ctg1_454
ctg1_8324
ctg1_673
ctg1_500
ctg1_193
ctg1_7791
ctg1_797
ctg1_8315
ctg1_8207
ctg1_629
ctg1_1278
ctg1_127
ctg1_8310
ctg1_651
ctg1_7882
ctg1_8098
ctg1_694
ctg1_8189
ctg1_610
ctg1_121
ctg1_7985
ctg1_141
ctg1_7757
ctg1_7874
ctg1_308
ctg1_7742
ctg1_363
ctg1_2480
ctg1_7911
ctg1_432
ctg1_409
ctg1_8232
ctg1_822
ctg1_534
ctg1_814
ctg1_224
ctg1_584
ctg1_3275
ctg1_8085
ctg1_7955
ctg1_8048
ctg1_468
ctg1_377
ctg1_4982
ctg1_7982
ctg1_7765
ctg1_7854
ctg1_7736
ctg1_6998
ctg1_167
ctg1_756
ctg1_715
ctg1_796
ctg1_102
ctg1_36
ctg1_7905
ctg1_781
ctg1_1490
ctg1_976
ctg1_1268
ctg1_7977
ctg1_5831
ctg1_816
ctg1_688
ctg1_522
ctg1_411
ctg1_476
ctg1_7869
ctg1_708
ctg1_481
ctg1_228
ctg1_7933
ctg1_732
ctg1_143
ctg1_28
ctg1_8246
ctg1_8150
ctg1_565
ctg1_7156
ctg1_7890
ctg1_8067
ctg1_444
ctg1_329
ctg1_108
ctg1_7859
ctg1_852
ctg1_645
ctg1_8071
ctg1_1
ctg1_423
ctg1_8256
ctg1_205
ctg1_3554
ctg1_258
ctg1_31
ctg1_7721
ctg1_710
ctg1_7822
ctg1_2949
ctg1_4105
ctg1_7945
ctg1_527
ctg1_430
ctg1_774
ctg1_496
cluster_3_allorf019
ctg1_8091
ctg1_7941
ctg1_8187
ctg1_625
ctg1_721
ctg1_6910
ctg1_8180
ctg1_792
ctg1_429
ctg1_3269
ctg1_295
ctg1_238
ctg1_8204
ctg1_4309
ctg1_7731
ctg1_346
ctg1_8134
ctg1_8036
ctg1_384
ctg1_433
ctg1_545
ctg1_356
ctg1_8107
ctg1_7752
ctg1_4524
ctg1_152
ctg1_759
ctg1_209
ctg1_5823
ctg1_95
ctg1_7831
ctg1_750
ctg1_575
ctg1_8269
ctg1_8133
ctg1_7770
ctg1_8119
ctg1_552
ctg1_170
ctg1_179
ctg1_1717
ctg1_7145
ctg1_394
ctg1_7775
ctg1_615
ctg1_17
ctg1_267
ctg1_243
ctg1_8122
ctg1_551
ctg1_391
ctg1_298
ctg1_7993
ctg1_613
ctg1_516
ctg1_471
ctg1_8014
ctg1_8273
ctg1_7746
ctg1_7930
ctg1_4632
ctg1_163
ctg1_548
ctg1_698
ctg1_4365
ctg1_56
ctg1_465
ctg1_248
ctg1_283
ctg1_383
ctg1_677
ctg1_7777
ctg1_286
ctg1_8238
ctg1_801
ctg1_714
ctg1_7738
ctg1_2873
ctg1_1716
ctg1_139
ctg1_148
ctg1_362
ctg1_7789
ctg1_8268
ctg1_160
ctg1_457
ctg1_7726
ctg1_1270
ctg1_206
ctg1_440
ctg1_7881
ctg1_641
ctg1_684
ctg1_464
ctg1_722
ctg1_7954
ctg1_7893
ctg1_7856
ctg1_387
ctg1_350
ctg1_8154
ctg1_315
ctg1_7796
ctg1_8139
ctg1_415
ctg1_506
ctg1_342
ctg1_276
ctg1_8081
ctg1_35
ctg1_606
ctg1_604
ctg1_504
ctg1_628
ctg1_135
ctg1_1491
ctg1_539
ctg1_4528
ctg1_8093
ctg1_770
ctg1_583
ctg1_6288
ctg1_8196
ctg1_4366
ctg1_422
ctg1_436
ctg1_196
ctg1_693
ctg1_737
ctg1_450
ctg1_576
ctg1_24
ctg1_131
ctg1_8101
ctg1_153
ctg1_218
ctg1_235
ctg1_7851
ctg1_497
ctg1_388
ctg1_7818
ctg1_136
ctg1_2887
ctg1_697
ctg1_1279
ctg1_1418
ctg1_8164
ctg1_680
ctg1_7758
ctg1_4896
ctg1_119
ctg1_656
ctg1_786
ctg1_1585
ctg1_8130
ctg1_8097
ctg1_689
ctg1_306
ctg1_7756
ctg1_754
ctg1_793
ctg1_6933
ctg1_7735
ctg1_7873
ctg1_128
ctg1_8261
ctg1_745
ctg1_591
ctg1_5828
ctg1_7912
ctg1_431
ctg1_569
ctg1_6
ctg1_176
ctg1_182
ctg1_7771
ctg1_214
ctg1_4106
ctg1_6897
ctg1_755
ctg1_6530
ctg1_777
ctg1_359
ctg1_325
ctg1_8183
ctg1_811
ctg1_270
ctg1_558
ctg1_807
ctg1_725
ctg1_631
ctg1_230
ctg1_5972
ctg1_318
ctg1_821
ctg1_71
ctg1_8126
ctg1_630
ctg1_7024
ctg1_761
ctg1_621
ctg1_8044
ctg1_541
ctg1_1932
ctg1_8176
ctg1_365
ctg1_7925
ctg1_704
ctg1_7835
ctg1_7712
ctg1_555
ctg1_492
ctg1_29
ctg1_3263
ctg1_779
ctg1_447
ctg1_8020
ctg1_7909
ctg1_453
ctg1_8145
ctg1_511
ctg1_665
ctg1_402
ctg1_2289
ctg1_674
ctg1_8052
ctg1_1276
ctg1_493
ctg1_8226
ctg1_6845
ctg1_8247
ctg1_542
ctg1_705
ctg1_4638
ctg1_249
ctg1_407
ctg1_7792
ctg1_222
ctg1_635
ctg1_7142
ctg1_345
ctg1_559
ctg1_510
ctg1_6569
ctg1_92
ctg1_7940
ctg1_655
ctg1_760
ctg1_7927
ctg1_8272
ctg1_499
ctg1_7823
ctg1_7969
ctg1_975
ctg1_8125
ctg1_7811
ctg1_7733
ctg1_257
ctg1_154
ctg1_57
ctg1_274
ctg1_7799
ctg1_8301
ctg1_5360
ctg1_8177
ctg1_7713
ctg1_335
ctg1_660
ctg1_564
ctg1_462
ctg1_823
ctg1_787
ctg1_8045
ctg1_8080
ctg1_720
ctg1_5508
ctg1_8308
ctg1_612
ctg1_8090
ctg1_795
ctg1_6922
ctg1_775
ctg1_8276
ctg1_58
ctg1_294
ctg1_8132
ctg1_72
ctg1_8111
ctg1_8027
ctg1_85
ctg1_8181
ctg1_8074
ctg1_8260
ctg1_7815
ctg1_118
ctg1_7868
ctg1_385
ctg1_371
ctg1_7764
ctg1_5137
ctg1_2189
ctg1_597
ctg1_1582
ctg1_25
ctg1_7889
ctg1_284
ctg1_7999
ctg1_692
ctg1_116
ctg1_7988
ctg1_332
ctg1_8199
ctg1_503
ctg1_7976
ctg1_7783
ctg1_1275
ctg1_473
ctg1_6669
ctg1_244
ctg1_718
ctg1_648
ctg1_426
ctg1_105
ctg1_4525
ctg1_382
ctg1_8233
ctg1_4181
ctg1_7884
ctg1_535
ctg1_7753
ctg1_7157
ctg1_7944
ctg1_472
ctg1_49
ctg1_521
ctg1_5830
ctg1_8149
ctg1_32
ctg1_607
ctg1_7803
ctg1_585
ctg1_61
ctg1_147
ctg1_712
ctg1_418
ctg1_8202
ctg1_8320
ctg1_4886
ctg1_5824
ctg1_467
ctg1_7717
ctg1_343
ctg1_662
ctg1_7705
ctg1_4281
ctg1_626
ctg1_216
ctg1_8253
ctg1_1267
ctg1_7786
ctg1_3130
ctg1_484
ctg1_572
ctg1_7826
ctg1_7832
ctg1_685
ctg1_8084
ctg1_782
ctg1_5832
ctg1_140
ctg1_7853
ctg1_8235
ctg1_7896
ctg1_4981
ctg1_7133
ctg1_806
ctg1_349
ctg1_8243
ctg1_456
ctg1_7768
ctg1_661
ctg1_7554
ctg1_7951
ctg1_406
ctg1_6896
ctg1_8094
ctg1_278
ctg1_7716
ctg1_7937
ctg1_746
ctg1_622
ctg1_390
ctg1_1304
ctg1_8142
ctg1_435
ctg1_826
ctg1_8041
ctg1_817
ctg1_236
ctg1_577
ctg1_713
ctg1_242
ctg1_8218
ctg1_809
ctg1_8034
ctg1_157
ctg1_549
ctg1_764
ctg1_120
ctg1_8100
ctg1_195
ctg1_4363
ctg1_7836
ctg1_632
ctg1_364
ctg1_7833
ctg1_91
ctg1_740
ctg1_8129
ctg1_8229
ctg1_653
ctg1_783
ctg1_262
ctg1_183
ctg1_758
ctg1_7720
ctg1_96
ctg1_8212
ctg1_463
ctg1_598
ctg1_201
ctg1_7987
ctg1_671
ctg1_724
ctg1_568
ctg1_7848
ctg1_198
ctg1_799
ctg1_208
ctg1_730
ctg1_7872
ctg1_7732
ctg1_679
ctg1_40
ctg1_733
ctg1_7997
ctg1_536
ctg1_2410
ctg1_8195
ctg1_7921
ctg1_778
ctg1_812
ctg1_439
ctg1_351
ctg1_601
ctg1_561
ctg1_54
ctg1_7855
ctg1_445
ctg1_8112
ctg1_301
ctg1_8140
ctg1_7906
ctg1_13
ctg1_8137
ctg1_8115
ctg1_266
ctg1_331
ctg1_570
ctg1_7888
ctg1_619
ctg1_6808
ctg1_2187
ctg1_339
ctg1_130
ctg1_509
ctg1_7722
ctg1_7158
ctg1_8166
ctg1_7729
ctg1_7774
ctg1_7850
ctg1_20
ctg1_8220
ctg1_7749
ctg1_393
ctg1_312
ctg1_1417
ctg1_477
ctg1_7802
ctg1_7981
ctg1_5559
ctg1_8230
ctg1_769
ctg1_161
ctg1_873
ctg1_165
ctg1_804
ctg1_4920
ctg1_8102
ctg1_681
ctg1_498
ctg1_7739
ctg1_563
ctg1_275
ctg1_776
ctg1_788
ctg1_150
ctg1_172
ctg1_5949
ctg1_3270
ctg1_1277
ctg1_7094
ctg1_1934
ctg1_191
ctg1_419
ctg1_6734
ctg1_7711
ctg1_768
ctg1_8182
ctg1_7785
ctg1_124
ctg1_7750
ctg1_6636
ctg1_344
ctg1_452
ctg1_573
ctg1_644
ctg1_293
ctg1_333
ctg1_8012
ctg1_4360
ctg1_8239
ctg1_8131
ctg1_251
ctg1_578
ctg1_309
ctg1_668
ctg1_361
ctg1_7143
ctg1_93
ctg1_7772
ctg1_675
ctg1_441
ctg1_633
ctg1_706
ctg1_829
ctg1_7759
ctg1_494
ctg1_8271
ctg1_543
ctg1_8038
ctg1_354
ctg1_7991
ctg1_1895
ctg1_8073
ctg1_6844
ctg1_15
ctg1_7928
ctg1_623
ctg1_8225
ctg1_7837
ctg1_459
ctg1_8228
ctg1_7760
ctg1_546
ctg1_518
ctg1_273
ctg1_7141
ctg1_8124
ctg1_8051
ctg1_367
ctg1_401
ctg1_741
ctg1_696
ctg1_129
ctg1_7935
ctg1_636
ctg1_60
ctg1_711
ctg1_200
ctg1_800
ctg1_81
ctg1_50
ctg1_532
ctg1_269
ctg1_7903
ctg1_68
ctg1_7718
ctg1_1272
ctg1_7734
ctg1_738
ctg1_7824
ctg1_818
ctg1_169
ctg1_8254
ctg1_272
ctg1_146
ctg1_859
ctg1_7952
ctg1_8178
ctg1_33
ctg1_7975
ctg1_326
ctg1_524
ctg1_7827
ctg1_7852
ctg1_766
ctg1_413
ctg1_231
ctg1_483
ctg1_8216
ctg1_7763
ctg1_8198
ctg1_6921
ctg1_133
ctg1_8062
ctg1_502
ctg1_4361
ctg1_8095
ctg1_7804
ctg1_125
ctg1_334
ctg1_717
ctg1_824
ctg1_608
ctg1_6670
ctg1_8248
ctg1_46
ctg1_4526
ctg1_8318
ctg1_7727
ctg1_974
ctg1_728
ctg1_8069
ctg1_7857
ctg1_530
ctg1_647
ctg1_7537
ctg1_1641
ctg1_5689
ctg1_38
ctg1_381
ctg1_106
ctg1_8258
ctg1_256
ctg1_425
ctg1_961
ctg1_691
ctg1_26
ctg1_7913
ctg1_438
ctg1_7883
ctg1_480
ctg1_110
ctg1_784
ctg1_743
ctg1_8211
ctg1_4364
ctg1_652
ctg1_7773
ctg1_772
ctg1_7714
ctg1_490
ctg1_12
ctg1_567
ctg1_695
ctg1_723
ctg1_290
ctg1_4
ctg1_149
ctg1_427
ctg1_752
ctg1_7871
ctg1_348
ctg1_659
ctg1_640
ctg1_791
ctg1_1273
ctg1_8179
ctg1_729
ctg1_8244
ctg1_7840
ctg1_593
ctg1_7834
ctg1_7741
ctg1_155
ctg1_757
ctg1_232
ctg1_357
ctg1_8042
ctg1_380
ctg1_8217
ctg1_556
ctg1_277
ctg1_664
ctg1_8143
ctg1_7754
ctg1_7767
ctg1_7960
ctg1_8033
ctg1_4104
ctg1_7797
ctg1_7966
ctg1_5396
ctg1_827
ctg1_5391
ctg1_7819
ctg1_455
ctg1_8141
ctg1_8077
ctg1_7923
ctg1_77
ctg1_700
ctg1_237
ctg1_297
ctg1_8136
ctg1_7769
ctg1_126
ctg1_599
ctg1_180
ctg1_7723
ctg1_620
ctg1_265
ctg1_78
ctg1_7748
ctg1_311
ctg1_22
ctg1_4980
ctg1_45
ctg1_611
ctg1_289
ctg1_672
ctg1_7790
ctg1_137
ctg1_352
ctg1_5428
ctg1_6688
ctg1_528
ctg1_7820
ctg1_803
ctg1_396
ctg1_489
ctg1_562
ctg1_162
ctg1_7704
ctg1_360
ctg1_21
ctg1_392
ctg1_5820
ctg1_340
ctg1_478
ctg1_63
ctg1_19
ctg1_142
ctg1_508
ctg1_734
ctg1_8113
ctg1_1115
ctg1_586
ctg1_735
ctg1_602
ctg1_1871
ctg1_618
ctg1_117
ctg1_820
ctg1_8088
ctg1_8099
ctg1_424
ctg1_7707
ctg1_1493
ctg1_449
ctg1_300
ctg1_560
ctg1_194
ctg1_709
ctg1_643
ctg1_8056
ctg1_37
ctg1_233
ctg1_7887
ctg1_7866
ctg1_446
ctg1_338
ctg1_5821
ctg1_5274
ctg1_7992
ctg1_250
ctg1_7808
ctg1_7624
ctg1_7971
