# Supplementary material for: Activation of Cryptic Antibiotic Biosynthetic Gene Clusters Guided by RNA-seq Data from Both Streptomyces ansochromogenes and ΔwblA
Source: Antibiotics (Basel). 2021 Sep 10;10(9):1097. doi: 10.3390/antibiotics10091097 (PMC8465540; doi:10.3390/antibiotics10091097)
Supplement: Supplementary file 1 [file antibiotics-10-01097-s001.zip › Supplementary Materials/Supplemental Table S9 FPKM value of part of differentially expressed genes .xlsx]

## Sheet: relevant DEG KEGG pathway
Supplemental Table S9 FPKM value of part of differentially expressed genes (sheet 1 relevent DEG KEGG pathway)
	Express(FPKM)
map00280 Valine, leucine and isoleucine degradation (27)	WT_24h	WT_48h	ΔwblA_24h	ΔwblA_48h	location	start	end	strand	cog	cog_description	cog_class1	KO_id	KO_name	KO_des	paths	paths_class1	paths_class2	pfam	go	go_lev2	nr	swissprot
ctg1_1445	36.92	29.11	29.84	45.7	ctg1_1445	-	scaffold1	1792336	1793214	+	COG2084(I:Lipid transport and metabolism)	COG2084(Dehydrogenase)	METABOLISM	K00020	mmsB	3-hydroxyisobutyrate dehydrogenase [EC:1.1.1.31]	map00280(Valine, leucine and isoleucine degradation)	Metabolism	Amino acid metabolism	PF03446.12(NAD_binding_2:NAD binding domain of 6-phosphogluconate dehydrogenase); PF14833.3(NAD_binding_11:NAD-binding of NADP-dependent 3-hydroxyisobutyrate dehydrogenase); PF03807.14(F420_oxidored:NADP oxidoreductase coenzyme F420-dependent); PF02826.16(2-Hacid_dh_C:D-isomer specific 2-hydroxyacid dehydrogenase, NAD binding domain); PF02558.13(ApbA:Ketopantoate reductase PanE/ApbA)	GO:0051287(molecular_function:NAD binding); GO:0004616(molecular_function:phosphogluconate dehydrogenase (decarboxylating) activity)	GO:0003824;GO:0005488	WP_030788930.1(NAD(P)-dependent oxidoreductase [Streptomyces lavenduligriseus])	sp|F4I907|GLYR2_ARATH(Glyoxylate/succinic semialdehyde reductase 2, chloroplastic OS=Arabidopsis thaliana OX=3702 GN=GLYR2 PE=1 SV=1)
ctg1_6691	4.56	3.19	1.75	4.24	ctg1_6691	-	scaffold1	7743630	7744517	-	COG2084(G:Carbohydrate transport and metabolism)	COG2084(Transporter)	METABOLISM	K00020	mmsB	3-hydroxyisobutyrate dehydrogenase [EC:1.1.1.31]	map00280(Valine, leucine and isoleucine degradation)	Metabolism	Amino acid metabolism	PF03446.12(NAD_binding_2:NAD binding domain of 6-phosphogluconate dehydrogenase); PF14833.3(NAD_binding_11:NAD-binding of NADP-dependent 3-hydroxyisobutyrate dehydrogenase); PF03807.14(F420_oxidored:NADP oxidoreductase coenzyme F420-dependent); PF02558.13(ApbA:Ketopantoate reductase PanE/ApbA); PF02737.15(3HCDH_N:3-hydroxyacyl-CoA dehydrogenase, NAD binding domain); PF01488.17(Shikimate_DH:Shikim…			WP_030603204.1(NAD(P)-dependent oxidoreductase [Streptomyces achromogenes])	sp|F4I907|GLYR2_ARATH(Glyoxylate/succinic semialdehyde reductase 2, chloroplastic OS=Arabidopsis thaliana OX=3702 GN=GLYR2 PE=1 SV=1)
ctg1_7068	191.68	225.6	154.06	133.87	ctg1_7068	-	scaffold1	8153301	8154197	+	COG2084(S:Function unknown)	COG2084(CAAX amino terminal protease family)	POORLY CHARACTERIZED	K00020	mmsB	3-hydroxyisobutyrate dehydrogenase [EC:1.1.1.31]	map00280(Valine, leucine and isoleucine degradation)	Metabolism	Amino acid metabolism	PF03446.12(NAD_binding_2:NAD binding domain of 6-phosphogluconate dehydrogenase); PF14833.3(NAD_binding_11:NAD-binding of NADP-dependent 3-hydroxyisobutyrate dehydrogenase); PF03807.14(F420_oxidored:NADP oxidoreductase coenzyme F420-dependent); PF07991.9(IlvN:Acetohydroxy acid isomeroreductase, NADPH-binding domain); PF01210.20(NAD_Gly3P_dh_N:NAD-dependent glycerol-3-phosphate dehydrogenase N-ter…	GO:0008679(molecular_function:2-hydroxy-3-oxopropionate reductase activity); GO:0051287(molecular_function:NAD binding); GO:0004616(molecular_function:phosphogluconate dehydrogenase (decarboxylating) activity)	GO:0003824;GO:0005488	WP_030613315.1(NAD(P)-dependent oxidoreductase [Streptomyces achromogenes])	sp|Q9LSV0|GLYR1_ARATH(Glyoxylate/succinic semialdehyde reductase 1 OS=Arabidopsis thaliana OX=3702 GN=GLYR1 PE=1 SV=1)
ctg1_2977	4194.87	8687.49	4200.63	7168.5	ctg1_2977	-	scaffold1	3616962	3618398	+	COG1012(F:Nucleotide transport and metabolism)	COG1012(Catalyzes a reversible aldol reaction between acetaldehyde and D-glyceraldehyde 3-phosphate to generate 2-deoxy- D-ribose 5-phosphate (By similarity))	METABOLISM	K00128		aldehyde dehydrogenase (NAD+) [EC:1.2.1.3]	map00310(Lysine degradation); map00280(Valine, leucine and isoleucine degradation); map00981(Insect hormone biosynthesis); map00903(Limonene and pinene degradation); map00340(Histidine metabolism); map00625(Chloroalkane and chloroalkene degradation); map00330(Arginine and proline metabolism); map00053(Ascorbate and aldarate metabolism); map00410(beta-Alanine metabolism); map00010(Glycolysis / Glu…	Metabolism;Metabolism;Metabolism;Metabolism;Metabolism;Metabolism;Metabolism;Metabolism;Metabolism;Metabolism;Metabolism;Metabolism;Metabolism;Metabolism	Amino acid metabolism;Amino acid metabolism;Metabolism of terpenoids and polyketides;Metabolism of terpenoids and polyketides;Amino acid metabolism;Xenobiotics biodegradation and metabolism;Amino acid metabolism;Carbohydrate metabolism;Metabolism of other amino acids;Carbohydrate metabolism;Carbohydrate metabolism;Lipid metabolism;Lipid metabolism;Amino acid metabolism	PF00171.19(Aldedh:Aldehyde dehydrogenase family)	GO:0016620(molecular_function:oxidoreductase activity, acting on the aldehyde or oxo group of donors, NAD or NADP as acceptor)	GO:0003824	WP_030600654.1(betaine-aldehyde dehydrogenase [Streptomyces achromogenes])	sp|O34660|ALDH4_BACSU(Putative aldehyde dehydrogenase DhaS OS=Bacillus subtilis (strain 168) OX=224308 GN=dhaS PE=3 SV=1)
ctg1_3455	419.38	465.1	506.38	491.71	ctg1_3455	-	scaffold1	4119904	4121364	-	COG1012(S:Function unknown)	COG1012(Protein of unknown function (DUF664))	POORLY CHARACTERIZED	K00128		aldehyde dehydrogenase (NAD+) [EC:1.2.1.3]	map00310(Lysine degradation); map00280(Valine, leucine and isoleucine degradation); map00981(Insect hormone biosynthesis); map00903(Limonene and pinene degradation); map00340(Histidine metabolism); map00625(Chloroalkane and chloroalkene degradation); map00330(Arginine and proline metabolism); map00053(Ascorbate and aldarate metabolism); map00410(beta-Alanine metabolism); map00010(Glycolysis / Glu…	Metabolism;Metabolism;Metabolism;Metabolism;Metabolism;Metabolism;Metabolism;Metabolism;Metabolism;Metabolism;Metabolism;Metabolism;Metabolism;Metabolism	Amino acid metabolism;Amino acid metabolism;Metabolism of terpenoids and polyketides;Metabolism of terpenoids and polyketides;Amino acid metabolism;Xenobiotics biodegradation and metabolism;Amino acid metabolism;Carbohydrate metabolism;Metabolism of other amino acids;Carbohydrate metabolism;Carbohydrate metabolism;Lipid metabolism;Lipid metabolism;Amino acid metabolism	PF00171.19(Aldedh:Aldehyde dehydrogenase family)	GO:0016620(molecular_function:oxidoreductase activity, acting on the aldehyde or oxo group of donors, NAD or NADP as acceptor)	GO:0003824	WP_030781765.1(aldehyde dehydrogenase [Streptomyces lavenduligriseus])	sp|O06478|ALDH5_BACSU(Benzaldehyde dehydrogenase YfmT OS=Bacillus subtilis (strain 168) OX=224308 GN=yfmT PE=1 SV=1)
ctg1_5976	94.38	32.66	85.18	50.69	ctg1_5976	-	scaffold1	6954495	6955883	+	COG1012(G:Carbohydrate transport and metabolism)	COG1012(major facilitator superfamily)	METABOLISM	K00128		aldehyde dehydrogenase (NAD+) [EC:1.2.1.3]	map00310(Lysine degradation); map00280(Valine, leucine and isoleucine degradation); map00981(Insect hormone biosynthesis); map00903(Limonene and pinene degradation); map00340(Histidine metabolism); map00625(Chloroalkane and chloroalkene degradation); map00330(Arginine and proline metabolism); map00053(Ascorbate and aldarate metabolism); map00410(beta-Alanine metabolism); map00010(Glycolysis / Glu…	Metabolism;Metabolism;Metabolism;Metabolism;Metabolism;Metabolism;Metabolism;Metabolism;Metabolism;Metabolism;Metabolism;Metabolism;Metabolism;Metabolism	Amino acid metabolism;Amino acid metabolism;Metabolism of terpenoids and polyketides;Metabolism of terpenoids and polyketides;Amino acid metabolism;Xenobiotics biodegradation and metabolism;Amino acid metabolism;Carbohydrate metabolism;Metabolism of other amino acids;Carbohydrate metabolism;Carbohydrate metabolism;Lipid metabolism;Lipid metabolism;Amino acid metabolism	PF00171.19(Aldedh:Aldehyde dehydrogenase family)	GO:0016620(molecular_function:oxidoreductase activity, acting on the aldehyde or oxo group of donors, NAD or NADP as acceptor); GO:0004029(molecular_function:aldehyde dehydrogenase (NAD) activity)	GO:0003824	WP_030781522.1(aldehyde dehydrogenase family protein [Streptomyces lavenduligriseus])	sp|H8ZPX2|SAPD_PSESP(3-succinoylsemialdehyde-pyridine dehydrogenase OS=Pseudomonas sp. OX=306 GN=ald PE=1 SV=1)
ctg1_6874	1.29	3.94	9.89	8.29	ctg1_6874	-	scaffold1	7947480	7948802	+	COG1012(S:Function unknown)	COG1012(Acyl-CoA dehydrogenase, N-terminal domain)	POORLY CHARACTERIZED	K00128		aldehyde dehydrogenase (NAD+) [EC:1.2.1.3]	map00310(Lysine degradation); map00280(Valine, leucine and isoleucine degradation); map00981(Insect hormone biosynthesis); map00903(Limonene and pinene degradation); map00340(Histidine metabolism); map00625(Chloroalkane and chloroalkene degradation); map00330(Arginine and proline metabolism); map00053(Ascorbate and aldarate metabolism); map00410(beta-Alanine metabolism); map00010(Glycolysis / Glu…	Metabolism;Metabolism;Metabolism;Metabolism;Metabolism;Metabolism;Metabolism;Metabolism;Metabolism;Metabolism;Metabolism;Metabolism;Metabolism;Metabolism	Amino acid metabolism;Amino acid metabolism;Metabolism of terpenoids and polyketides;Metabolism of terpenoids and polyketides;Amino acid metabolism;Xenobiotics biodegradation and metabolism;Amino acid metabolism;Carbohydrate metabolism;Metabolism of other amino acids;Carbohydrate metabolism;Carbohydrate metabolism;Lipid metabolism;Lipid metabolism;Amino acid metabolism	PF00171.19(Aldedh:Aldehyde dehydrogenase family)	GO:0004030(molecular_function:aldehyde dehydrogenase [NAD(P)+] activity); GO:0006081(biological_process:cellular aldehyde metabolic process)	GO:0009987;GO:0003824;GO:0008152	WP_030783855.1(aldehyde dehydrogenase family protein [Streptomyces lavenduligriseus])	sp|P30838|AL3A1_HUMAN(Aldehyde dehydrogenase, dimeric NADP-preferring OS=Homo sapiens OX=9606 GN=ALDH3A1 PE=1 SV=3)
ctg1_7389	39.95	65.35	38.29	35.33	ctg1_7389	-	scaffold1	8524339	8525886	-	COG1012(C:Energy production and conversion)	COG1012(domain protein)	METABOLISM	K00128		aldehyde dehydrogenase (NAD+) [EC:1.2.1.3]	map00310(Lysine degradation); map00280(Valine, leucine and isoleucine degradation); map00981(Insect hormone biosynthesis); map00903(Limonene and pinene degradation); map00340(Histidine metabolism); map00625(Chloroalkane and chloroalkene degradation); map00330(Arginine and proline metabolism); map00053(Ascorbate and aldarate metabolism); map00410(beta-Alanine metabolism); map00010(Glycolysis / Glu…	Metabolism;Metabolism;Metabolism;Metabolism;Metabolism;Metabolism;Metabolism;Metabolism;Metabolism;Metabolism;Metabolism;Metabolism;Metabolism;Metabolism	Amino acid metabolism;Amino acid metabolism;Metabolism of terpenoids and polyketides;Metabolism of terpenoids and polyketides;Amino acid metabolism;Xenobiotics biodegradation and metabolism;Amino acid metabolism;Carbohydrate metabolism;Metabolism of other amino acids;Carbohydrate metabolism;Carbohydrate metabolism;Lipid metabolism;Lipid metabolism;Amino acid metabolism	PF00171.19(Aldedh:Aldehyde dehydrogenase family)	GO:0016620(molecular_function:oxidoreductase activity, acting on the aldehyde or oxo group of donors, NAD or NADP as acceptor); GO:0004029(molecular_function:aldehyde dehydrogenase (NAD) activity)	GO:0003824	EFF89117.1(betaine aldehyde dehydrogenase [Streptomyces sp. e14])	sp|P27463|AL1A1_CHICK(Retinal dehydrogenase 1 OS=Gallus gallus OX=9031 GN=ALDH1A1 PE=2 SV=1)
ctg1_7436	1.5	5.69	1.4	5.88	ctg1_7436	-	scaffold1	8585355	8586851	+	COG1012(K:Transcription)	COG1012(Transcriptional regulator)	INFORMATION STORAGE AND PROCESSING	K00128		aldehyde dehydrogenase (NAD+) [EC:1.2.1.3]	map00310(Lysine degradation); map00280(Valine, leucine and isoleucine degradation); map00981(Insect hormone biosynthesis); map00903(Limonene and pinene degradation); map00340(Histidine metabolism); map00625(Chloroalkane and chloroalkene degradation); map00330(Arginine and proline metabolism); map00053(Ascorbate and aldarate metabolism); map00410(beta-Alanine metabolism); map00010(Glycolysis / Glu…	Metabolism;Metabolism;Metabolism;Metabolism;Metabolism;Metabolism;Metabolism;Metabolism;Metabolism;Metabolism;Metabolism;Metabolism;Metabolism;Metabolism	Amino acid metabolism;Amino acid metabolism;Metabolism of terpenoids and polyketides;Metabolism of terpenoids and polyketides;Amino acid metabolism;Xenobiotics biodegradation and metabolism;Amino acid metabolism;Carbohydrate metabolism;Metabolism of other amino acids;Carbohydrate metabolism;Carbohydrate metabolism;Lipid metabolism;Lipid metabolism;Amino acid metabolism	PF00171.19(Aldedh:Aldehyde dehydrogenase family)	GO:0016620(molecular_function:oxidoreductase activity, acting on the aldehyde or oxo group of donors, NAD or NADP as acceptor)	GO:0003824	WP_043262075.1(aldehyde dehydrogenase [Streptomyces sp. e14])	sp|O34660|ALDH4_BACSU(Putative aldehyde dehydrogenase DhaS OS=Bacillus subtilis (strain 168) OX=224308 GN=dhaS PE=3 SV=1)
ctg1_4871	168.26	109.49	165.06	178.47	ctg1_4871	-	scaffold1	5716606	5718108	+	COG1012(E:Amino acid transport and metabolism)	COG1012(thiamine pyrophosphate protein central region)	METABOLISM	K00140	mmsA	malonate-semialdehyde dehydrogenase (acetylating) / methylmalonate-semialdehyde dehydrogenase [EC:1.2.1.18 1.2.1.27]	map00640(Propanoate metabolism); map00280(Valine, leucine and isoleucine degradation); map00410(beta-Alanine metabolism); map00562(Inositol phosphate metabolism)	Metabolism;Metabolism;Metabolism;Metabolism	Carbohydrate metabolism;Amino acid metabolism;Metabolism of other amino acids;Carbohydrate metabolism	PF00171.19(Aldedh:Aldehyde dehydrogenase family)	GO:0004491(molecular_function:methylmalonate-semialdehyde dehydrogenase (acylating) activity)	GO:0003824	WP_030782206.1(methylmalonate-semialdehyde dehydrogenase (CoA acylating) [Streptomyces lavenduligriseus])	sp|Q9I702|BAUC_PSEAE(Putative 3-oxopropanoate dehydrogenase OS=Pseudomonas aeruginosa (strain ATCC 15692 / DSM 22644 / CIP 104116 / JCM 14847 / LMG 12228 / 1C / PRS 101 / PAO1) OX=208964 GN=bauC PE=2 SV=1)
ctg1_7374	0.76	1.79	1.47	2.26	ctg1_7374	-	scaffold1	8506614	8507771	+	ENOG41102GG(I:Lipid transport and metabolism)	ENOG41102GG(acyl-Coa dehydrogenase)	METABOLISM	K00248	bcd	butyryl-CoA dehydrogenase [EC:1.3.8.1]	map00280(Valine, leucine and isoleucine degradation); map00071(Fatty acid degradation); map00650(Butanoate metabolism)	Metabolism;Metabolism;Metabolism	Amino acid metabolism;Lipid metabolism;Carbohydrate metabolism	PF00441.21(Acyl-CoA_dh_1:Acyl-CoA dehydrogenase, C-terminal domain); PF02771.13(Acyl-CoA_dh_N:Acyl-CoA dehydrogenase, N-terminal domain); PF02770.16(Acyl-CoA_dh_M:Acyl-CoA dehydrogenase, middle domain); PF08028.8(Acyl-CoA_dh_2:Acyl-CoA dehydrogenase, C-terminal domain)	GO:0050660(molecular_function:flavin adenine dinucleotide binding); GO:0016627(molecular_function:oxidoreductase activity, acting on the CH-CH group of donors)	GO:0003824;GO:0005488	WP_009192220.1(butyryl-CoA dehydrogenase [Streptomyces sp. e14])	sp|O34421|ACDC_BACSU(Probable acyl-CoA dehydrogenase YngJ OS=Bacillus subtilis (strain 168) OX=224308 GN=yngJ PE=3 SV=1)
ctg1_5995	30.29	14.26	30.62	13.74	ctg1_5995	-	scaffold1	6975670	6976884	-	ENOG410XNTS(I:Lipid transport and metabolism)	ENOG410XNTS(acyl-CoA dehydrogenase)	METABOLISM	K00249	acd	acyl-CoA dehydrogenase [EC:1.3.8.7]	map00640(Propanoate metabolism); map03320(PPAR signaling pathway); map00280(Valine, leucine and isoleucine degradation); map00410(beta-Alanine metabolism); map00071(Fatty acid degradation)	Metabolism;Organismal Systems;Metabolism;Metabolism;Metabolism	Carbohydrate metabolism;Endocrine system;Amino acid metabolism;Metabolism of other amino acids;Lipid metabolism	PF00441.21(Acyl-CoA_dh_1:Acyl-CoA dehydrogenase, C-terminal domain); PF02770.16(Acyl-CoA_dh_M:Acyl-CoA dehydrogenase, middle domain); PF02771.13(Acyl-CoA_dh_N:Acyl-CoA dehydrogenase, N-terminal domain); PF08028.8(Acyl-CoA_dh_2:Acyl-CoA dehydrogenase, C-terminal domain)	GO:0016627(molecular_function:oxidoreductase activity, acting on the CH-CH group of donors); GO:0050660(molecular_function:flavin adenine dinucleotide binding); GO:0050660(molecular_function:flavin adenine dinucleotide binding); GO:0016627(molecular_function:oxidoreductase activity, acting on the CH-CH group of donors)	GO:0003824;GO:0005488	WP_030781469.1(acyl-CoA dehydrogenase [Streptomyces lavenduligriseus])	sp|Q80XL6|ACD11_MOUSE(Acyl-CoA dehydrogenase family member 11 OS=Mus musculus OX=10090 GN=Acad11 PE=1 SV=2)
ctg1_1739	13.27	45.77	8.23	25.26	ctg1_1739	-	scaffold1	2144241	2145296	+	COG0334(K:Transcription)	COG0334(CdaR family transcriptional regulator)	INFORMATION STORAGE AND PROCESSING	K00263		leucine dehydrogenase [EC:1.4.1.9]	map00280(Valine, leucine and isoleucine degradation); map00290(Valine, leucine and isoleucine biosynthesis)	Metabolism;Metabolism	Amino acid metabolism;Amino acid metabolism	PF02812.15(ELFV_dehydrog_N:Glu/Leu/Phe/Val dehydrogenase, dimerisation domain); PF00208.18(ELFV_dehydrog:Glutamate/Leucine/Phenylalanine/Valine dehydrogenase); PF02826.16(2-Hacid_dh_C:D-isomer specific 2-hydroxyacid dehydrogenase, NAD binding domain); PF03446.12(NAD_binding_2:NAD binding domain of 6-phosphogluconate dehydrogenase); PF03807.14(F420_oxidored:NADP oxidoreductase coenzyme F420-depend…	GO:0016639(molecular_function:oxidoreductase activity, acting on the CH-NH2 group of donors, NAD or NADP as acceptor); GO:0006520(biological_process:cellular amino acid metabolic process); GO:0050049(molecular_function:leucine dehydrogenase activity); GO:0006520(biological_process:cellular amino acid metabolic process)	GO:0009987;GO:0003824;GO:0008152	WP_030777984.1(Glu/Leu/Phe/Val dehydrogenase [Streptomyces lavenduligriseus])	sp|Q60030|DHLE_THEIN(Leucine dehydrogenase OS=Thermoactinomyces intermedius OX=2024 GN=ldh PE=1 SV=1)
ctg1_4017	394.08	255.87	572.32	373.69	ctg1_4017	-	scaffold1	4753895	4755001	-	COG0334(S:Function unknown)	COG0334(Protein of unknown function (DUF3073))	POORLY CHARACTERIZED	K00271	vdh	valine dehydrogenase (NAD+) [EC:1.4.1.23]	map00280(Valine, leucine and isoleucine degradation)	Metabolism	Amino acid metabolism	PF02812.15(ELFV_dehydrog_N:Glu/Leu/Phe/Val dehydrogenase, dimerisation domain); PF00208.18(ELFV_dehydrog:Glutamate/Leucine/Phenylalanine/Valine dehydrogenase); PF03446.12(NAD_binding_2:NAD binding domain of 6-phosphogluconate dehydrogenase); PF02826.16(2-Hacid_dh_C:D-isomer specific 2-hydroxyacid dehydrogenase, NAD binding domain); PF02254.15(TrkA_N:TrkA-N domain)	GO:0006520(biological_process:cellular amino acid metabolic process); GO:0016639(molecular_function:oxidoreductase activity, acting on the CH-NH2 group of donors, NAD or NADP as acceptor); GO:0016639(molecular_function:oxidoreductase activity, acting on the CH-NH2 group of donors, NAD or NADP as acceptor); GO:0006520(biological_process:cellular amino acid metabolic process)	GO:0009987;GO:0003824;GO:0008152	WP_030792535.1(Glu/Leu/Phe/Val dehydrogenase [Streptomyces lavenduligriseus])	sp|O69056|VDH_STRA4(Valine dehydrogenase OS=Streptomyces albus (strain ATCC 21838 / DSM 41398 / FERM P-419 / JCM 4703 / NBRC 107858) OX=1081613 GN=vdh PE=1 SV=3)
ctg1_2038	222.21	140.6	482.1	353.82	ctg1_2038	-	scaffold1	2502343	2503743	+	COG1249(E:Amino acid transport and metabolism)	COG1249(lAO AO transport system ATPase)	METABOLISM	K00382	lpd	dihydrolipoamide dehydrogenase [EC:1.8.1.4]	map00630(Glyoxylate and dicarboxylate metabolism); map00280(Valine, leucine and isoleucine degradation); map00620(Pyruvate metabolism); map00010(Glycolysis / Gluconeogenesis); map00260(Glycine, serine and threonine metabolism); map00020(Citrate cycle (TCA cycle)); map00640(Propanoate metabolism)	Metabolism;Metabolism;Metabolism;Metabolism;Metabolism;Metabolism;Metabolism	Carbohydrate metabolism;Amino acid metabolism;Carbohydrate metabolism;Carbohydrate metabolism;Amino acid metabolism;Carbohydrate metabolism;Carbohydrate metabolism	PF07992.11(Pyr_redox_2:Pyridine nucleotide-disulphide oxidoreductase); PF02852.19(Pyr_redox_dim:Pyridine nucleotide-disulphide oxidoreductase, dimerisation domain); PF00070.24(Pyr_redox:Pyridine nucleotide-disulphide oxidoreductase); PF13738.3(Pyr_redox_3:Pyridine nucleotide-disulphide oxidoreductase); PF01134.19(GIDA:Glucose inhibited division protein A); PF12831.4(FAD_oxidored:FAD dependent oxi…			WP_030777472.1(dihydrolipoyl dehydrogenase [Streptomyces lavenduligriseus])	sp|P9WHH9|DLDH_MYCTU(Dihydrolipoyl dehydrogenase OS=Mycobacterium tuberculosis (strain ATCC 25618 / H37Rv) OX=83332 GN=lpdC PE=1 SV=1)
ctg1_2971	264.4	157.89	252.6	288.26	ctg1_2971	-	scaffold1	3610151	3611599	-	COG1249(I:Lipid transport and metabolism)	COG1249(carboxylase)	METABOLISM	K00382	lpd	dihydrolipoamide dehydrogenase [EC:1.8.1.4]	map00630(Glyoxylate and dicarboxylate metabolism); map00280(Valine, leucine and isoleucine degradation); map00620(Pyruvate metabolism); map00010(Glycolysis / Gluconeogenesis); map00260(Glycine, serine and threonine metabolism); map00020(Citrate cycle (TCA cycle)); map00640(Propanoate metabolism)	Metabolism;Metabolism;Metabolism;Metabolism;Metabolism;Metabolism;Metabolism	Carbohydrate metabolism;Amino acid metabolism;Carbohydrate metabolism;Carbohydrate metabolism;Amino acid metabolism;Carbohydrate metabolism;Carbohydrate metabolism	PF07992.11(Pyr_redox_2:Pyridine nucleotide-disulphide oxidoreductase); PF02852.19(Pyr_redox_dim:Pyridine nucleotide-disulphide oxidoreductase, dimerisation domain); PF00070.24(Pyr_redox:Pyridine nucleotide-disulphide oxidoreductase); PF13738.3(Pyr_redox_3:Pyridine nucleotide-disulphide oxidoreductase); PF01134.19(GIDA:Glucose inhibited division protein A); PF01262.18(AlaDh_PNT_C:Alanine dehydroge…	GO:0045454(biological_process:cell redox homeostasis); GO:0050660(molecular_function:flavin adenine dinucleotide binding); GO:0003955(molecular_function:NAD(P)H dehydrogenase (quinone) activity); GO:0005623(cellular_component:cell); GO:0009055(molecular_function:electron carrier activity); GO:0045454(biological_process:cell redox homeostasis); GO:0050660(molecular_function:flavin adenine dinucleo…	GO:0005488;GO:0065007;GO:0009987;GO:0003824;GO:0005623	WP_030789669.1(NAD(P)H-quinone dehydrogenase [Streptomyces lavenduligriseus])	sp|P9WHH7|LPDA_MYCTU(NAD(P)H dehydrogenase (quinone) OS=Mycobacterium tuberculosis (strain ATCC 25618 / H37Rv) OX=83332 GN=lpdA PE=1 SV=1)
ctg1_5470	1566.59	438.23	2322.04	1781.44	ctg1_5470	-	scaffold1	6391206	6392594	-	COG1249(S:Function unknown)	COG1249(-)	POORLY CHARACTERIZED	K00382	lpd	dihydrolipoamide dehydrogenase [EC:1.8.1.4]	map00630(Glyoxylate and dicarboxylate metabolism); map00280(Valine, leucine and isoleucine degradation); map00620(Pyruvate metabolism); map00010(Glycolysis / Gluconeogenesis); map00260(Glycine, serine and threonine metabolism); map00020(Citrate cycle (TCA cycle)); map00640(Propanoate metabolism)	Metabolism;Metabolism;Metabolism;Metabolism;Metabolism;Metabolism;Metabolism	Carbohydrate metabolism;Amino acid metabolism;Carbohydrate metabolism;Carbohydrate metabolism;Amino acid metabolism;Carbohydrate metabolism;Carbohydrate metabolism	PF07992.11(Pyr_redox_2:Pyridine nucleotide-disulphide oxidoreductase); PF02852.19(Pyr_redox_dim:Pyridine nucleotide-disulphide oxidoreductase, dimerisation domain); PF00070.24(Pyr_redox:Pyridine nucleotide-disulphide oxidoreductase); PF01134.19(GIDA:Glucose inhibited division protein A); PF12831.4(FAD_oxidored:FAD dependent oxidoreductase); PF13738.3(Pyr_redox_3:Pyridine nucleotide-disulphide oxi…	GO:0045454(biological_process:cell redox homeostasis); GO:0009055(molecular_function:electron carrier activity); GO:0050660(molecular_function:flavin adenine dinucleotide binding); GO:0005623(cellular_component:cell); GO:0004148(molecular_function:dihydrolipoyl dehydrogenase activity)	GO:0005488;GO:0065007;GO:0009987;GO:0003824;GO:0005623	WP_106980673.1(dihydrolipoyl dehydrogenase [Streptomyces lavenduligriseus])	sp|P31023|DLDH_PEA(Dihydrolipoyl dehydrogenase, mitochondrial OS=Pisum sativum OX=3888 GN=LPD PE=1 SV=2)
ctg1_966	48.42	48.14	37.68	45.53	ctg1_966	-	scaffold1	1193631	1195097	-	COG1249(C:Energy production and conversion)	COG1249(dihydrolipoyl dehydrogenase)	METABOLISM	K00382	lpd	dihydrolipoamide dehydrogenase [EC:1.8.1.4]	map00630(Glyoxylate and dicarboxylate metabolism); map00280(Valine, leucine and isoleucine degradation); map00620(Pyruvate metabolism); map00010(Glycolysis / Gluconeogenesis); map00260(Glycine, serine and threonine metabolism); map00020(Citrate cycle (TCA cycle)); map00640(Propanoate metabolism)	Metabolism;Metabolism;Metabolism;Metabolism;Metabolism;Metabolism;Metabolism	Carbohydrate metabolism;Amino acid metabolism;Carbohydrate metabolism;Carbohydrate metabolism;Amino acid metabolism;Carbohydrate metabolism;Carbohydrate metabolism	PF07992.11(Pyr_redox_2:Pyridine nucleotide-disulphide oxidoreductase); PF02852.19(Pyr_redox_dim:Pyridine nucleotide-disulphide oxidoreductase, dimerisation domain); PF00070.24(Pyr_redox:Pyridine nucleotide-disulphide oxidoreductase); PF13738.3(Pyr_redox_3:Pyridine nucleotide-disulphide oxidoreductase); PF13434.3(K_oxygenase:L-lysine 6-monooxygenase (NADPH-requiring))	GO:0009055(molecular_function:electron carrier activity); GO:0050660(molecular_function:flavin adenine dinucleotide binding); GO:0016152(molecular_function:mercury (II) reductase activity); GO:0045454(biological_process:cell redox homeostasis); GO:0005623(cellular_component:cell)	GO:0005488;GO:0065007;GO:0009987;GO:0003824;GO:0005623	WP_030780333.1(NAD(P)/FAD-dependent oxidoreductase [Streptomyces lavenduligriseus])	sp|P0A0E5|MERA_STAAU(Mercuric reductase OS=Staphylococcus aureus OX=1280 GN=merA PE=3 SV=1)
ctg1_1366	42.45	50.53	124.46	127.16	ctg1_1366	-	scaffold1	1701042	1702256	-	COG0183(K:Transcription)	COG0183(Transcriptional regulator)	INFORMATION STORAGE AND PROCESSING	K00626	atoB	acetyl-CoA C-acetyltransferase [EC:2.3.1.9]	map00630(Glyoxylate and dicarboxylate metabolism); map00310(Lysine degradation); map02020(Two-component system); map00280(Valine, leucine and isoleucine degradation); map00650(Butanoate metabolism); map00720(Carbon fixation pathways in prokaryotes); map00620(Pyruvate metabolism); map00900(Terpenoid backbone biosynthesis); map00362(Benzoate degradation); map00072(Synthesis and degradation of keton…	Metabolism;Metabolism;Environmental Information Processing;Metabolism;Metabolism;Metabolism;Metabolism;Metabolism;Metabolism;Metabolism;Metabolism;Metabolism;Metabolism	Carbohydrate metabolism;Amino acid metabolism;Signal transduction;Amino acid metabolism;Carbohydrate metabolism;Energy metabolism;Carbohydrate metabolism;Metabolism of terpenoids and polyketides;Xenobiotics biodegradation and metabolism;Lipid metabolism;Lipid metabolism;Carbohydrate metabolism;Amino acid metabolism	PF02803.15(Thiolase_C:Thiolase, C-terminal domain); PF00108.20(Thiolase_N:Thiolase, N-terminal domain); PF00109.23(ketoacyl-synt:Beta-ketoacyl synthase, N-terminal domain)			WP_030621114.1(acetyl-CoA C-acetyltransferase [Streptomyces achromogenes])	sp|O53871|Y0859_MYCTU(Putative acyltransferase Rv0859 OS=Mycobacterium tuberculosis (strain ATCC 25618 / H37Rv) OX=83332 GN=fadA PE=1 SV=1)
ctg1_2557	685.97	93.48	710.6	769.88	ctg1_2557	-	scaffold1	3127039	3128238	-	COG0183(G:Carbohydrate transport and metabolism)	COG0183(major facilitator Superfamily)	METABOLISM	K00626	atoB	acetyl-CoA C-acetyltransferase [EC:2.3.1.9]	map00630(Glyoxylate and dicarboxylate metabolism); map00310(Lysine degradation); map02020(Two-component system); map00280(Valine, leucine and isoleucine degradation); map00650(Butanoate metabolism); map00720(Carbon fixation pathways in prokaryotes); map00620(Pyruvate metabolism); map00900(Terpenoid backbone biosynthesis); map00362(Benzoate degradation); map00072(Synthesis and degradation of keton…	Metabolism;Metabolism;Environmental Information Processing;Metabolism;Metabolism;Metabolism;Metabolism;Metabolism;Metabolism;Metabolism;Metabolism;Metabolism;Metabolism	Carbohydrate metabolism;Amino acid metabolism;Signal transduction;Amino acid metabolism;Carbohydrate metabolism;Energy metabolism;Carbohydrate metabolism;Metabolism of terpenoids and polyketides;Xenobiotics biodegradation and metabolism;Lipid metabolism;Lipid metabolism;Carbohydrate metabolism;Amino acid metabolism	PF00108.20(Thiolase_N:Thiolase, N-terminal domain); PF02803.15(Thiolase_C:Thiolase, C-terminal domain); PF00109.23(ketoacyl-synt:Beta-ketoacyl synthase, N-terminal domain)	GO:0003985(molecular_function:acetyl-CoA C-acetyltransferase activity); GO:0008152(biological_process:metabolic process)	GO:0008152;GO:0003824	WP_030790101.1(acetyl-CoA C-acetyltransferase [Streptomyces lavenduligriseus])	sp|A0R1Y7|FADA4_MYCS2(Probable acetyl-CoA acetyltransferase OS=Mycobacterium smegmatis (strain ATCC 700084 / mc(2)155) OX=246196 GN=MSMEG_4920 PE=1 SV=2)
ctg1_4516	57.38	10.58	91.32	76.95	ctg1_4516	-	scaffold1	5304370	5305590	-	COG0183(S:Function unknown)	COG0183(-)	POORLY CHARACTERIZED	K00626	atoB	acetyl-CoA C-acetyltransferase [EC:2.3.1.9]	map00630(Glyoxylate and dicarboxylate metabolism); map00310(Lysine degradation); map02020(Two-component system); map00280(Valine, leucine and isoleucine degradation); map00650(Butanoate metabolism); map00720(Carbon fixation pathways in prokaryotes); map00620(Pyruvate metabolism); map00900(Terpenoid backbone biosynthesis); map00362(Benzoate degradation); map00072(Synthesis and degradation of keton…	Metabolism;Metabolism;Environmental Information Processing;Metabolism;Metabolism;Metabolism;Metabolism;Metabolism;Metabolism;Metabolism;Metabolism;Metabolism;Metabolism	Carbohydrate metabolism;Amino acid metabolism;Signal transduction;Amino acid metabolism;Carbohydrate metabolism;Energy metabolism;Carbohydrate metabolism;Metabolism of terpenoids and polyketides;Xenobiotics biodegradation and metabolism;Lipid metabolism;Lipid metabolism;Carbohydrate metabolism;Amino acid metabolism	PF00108.20(Thiolase_N:Thiolase, N-terminal domain); PF02803.15(Thiolase_C:Thiolase, C-terminal domain); PF00109.23(ketoacyl-synt:Beta-ketoacyl synthase, N-terminal domain)	GO:0003985(molecular_function:acetyl-CoA C-acetyltransferase activity); GO:0008152(biological_process:metabolic process)	GO:0008152;GO:0003824	WP_030788142.1(acetyl-CoA C-acetyltransferase [Streptomyces lavenduligriseus])	sp|P45359|THLA_CLOAB(Acetyl-CoA acetyltransferase OS=Clostridium acetobutylicum (strain ATCC 824 / DSM 792 / JCM 1419 / LMG 5710 / VKM B-1787) OX=272562 GN=thlA PE=1 SV=1)
ctg1_5276	136.71	406.83	97.52	140.3	ctg1_5276	-	scaffold1	6187173	6188342	-				K00626	atoB	acetyl-CoA C-acetyltransferase [EC:2.3.1.9]	map00630(Glyoxylate and dicarboxylate metabolism); map00310(Lysine degradation); map02020(Two-component system); map00280(Valine, leucine and isoleucine degradation); map00650(Butanoate metabolism); map00720(Carbon fixation pathways in prokaryotes); map00620(Pyruvate metabolism); map00900(Terpenoid backbone biosynthesis); map00362(Benzoate degradation); map00072(Synthesis and degradation of keton…	Metabolism;Metabolism;Environmental Information Processing;Metabolism;Metabolism;Metabolism;Metabolism;Metabolism;Metabolism;Metabolism;Metabolism;Metabolism;Metabolism	Carbohydrate metabolism;Amino acid metabolism;Signal transduction;Amino acid metabolism;Carbohydrate metabolism;Energy metabolism;Carbohydrate metabolism;Metabolism of terpenoids and polyketides;Xenobiotics biodegradation and metabolism;Lipid metabolism;Lipid metabolism;Carbohydrate metabolism;Amino acid metabolism	PF00108.20(Thiolase_N:Thiolase, N-terminal domain); PF02803.15(Thiolase_C:Thiolase, C-terminal domain)	GO:0016747(molecular_function:transferase activity, transferring acyl groups other than amino-acyl groups); GO:0008152(biological_process:metabolic process)	GO:0003824;GO:0008152	WP_094374088.1(steroid 3-ketoacyl-CoA thiolase [Streptomyces sp. FBKL.4005])	sp|I6XHI4|FADA5_MYCTU(Steroid 3-ketoacyl-CoA thiolase OS=Mycobacterium tuberculosis (strain ATCC 25618 / H37Rv) OX=83332 GN=fadA5 PE=1 SV=1)
ctg1_5636	16.67	27.65	18.31	32.64	ctg1_5636	-	scaffold1	6574119	6575276	+	COG0183(K:Transcription)	COG0183(Bacterial regulatory proteins, tetR family)	INFORMATION STORAGE AND PROCESSING	K00626	atoB	acetyl-CoA C-acetyltransferase [EC:2.3.1.9]	map00630(Glyoxylate and dicarboxylate metabolism); map00310(Lysine degradation); map02020(Two-component system); map00280(Valine, leucine and isoleucine degradation); map00650(Butanoate metabolism); map00720(Carbon fixation pathways in prokaryotes); map00620(Pyruvate metabolism); map00900(Terpenoid backbone biosynthesis); map00362(Benzoate degradation); map00072(Synthesis and degradation of keton…	Metabolism;Metabolism;Environmental Information Processing;Metabolism;Metabolism;Metabolism;Metabolism;Metabolism;Metabolism;Metabolism;Metabolism;Metabolism;Metabolism	Carbohydrate metabolism;Amino acid metabolism;Signal transduction;Amino acid metabolism;Carbohydrate metabolism;Energy metabolism;Carbohydrate metabolism;Metabolism of terpenoids and polyketides;Xenobiotics biodegradation and metabolism;Lipid metabolism;Lipid metabolism;Carbohydrate metabolism;Amino acid metabolism	PF00108.20(Thiolase_N:Thiolase, N-terminal domain); PF02803.15(Thiolase_C:Thiolase, C-terminal domain); PF00109.23(ketoacyl-synt:Beta-ketoacyl synthase, N-terminal domain)	GO:0003985(molecular_function:acetyl-CoA C-acetyltransferase activity); GO:0008152(biological_process:metabolic process); GO:0033812(molecular_function:3-oxoadipyl-CoA thiolase activity); GO:0008152(biological_process:metabolic process)	GO:0008152;GO:0003824	WP_030783607.1(acetyl-CoA C-acetyltransferase [Streptomyces lavenduligriseus])	sp|Q9I6R0|PCAF_PSEAE(Beta-ketoadipyl-CoA thiolase OS=Pseudomonas aeruginosa (strain ATCC 15692 / DSM 22644 / CIP 104116 / JCM 14847 / LMG 12228 / 1C / PRS 101 / PAO1) OX=208964 GN=pcaF PE=3 SV=1)
ctg1_6841	2.25	6.09	0.83	3.52	ctg1_6841	-	scaffold1	7908062	7909228	+	ENOG410XPRW(I:Lipid transport and metabolism); ENOG410YAJC(S:Function unknown)	ENOG410XPRW(sterol carrier protein); ENOG410YAJC(lipid carrier protein or keto acyl-CoA thiolase)	METABOLISM;POORLY CHARACTERIZED	K00626	atoB	acetyl-CoA C-acetyltransferase [EC:2.3.1.9]	map00630(Glyoxylate and dicarboxylate metabolism); map00310(Lysine degradation); map02020(Two-component system); map00280(Valine, leucine and isoleucine degradation); map00650(Butanoate metabolism); map00720(Carbon fixation pathways in prokaryotes); map00620(Pyruvate metabolism); map00900(Terpenoid backbone biosynthesis); map00362(Benzoate degradation); map00072(Synthesis and degradation of keton…	Metabolism;Metabolism;Environmental Information Processing;Metabolism;Metabolism;Metabolism;Metabolism;Metabolism;Metabolism;Metabolism;Metabolism;Metabolism;Metabolism	Carbohydrate metabolism;Amino acid metabolism;Signal transduction;Amino acid metabolism;Carbohydrate metabolism;Energy metabolism;Carbohydrate metabolism;Metabolism of terpenoids and polyketides;Xenobiotics biodegradation and metabolism;Lipid metabolism;Lipid metabolism;Carbohydrate metabolism;Amino acid metabolism	PF00108.20(Thiolase_N:Thiolase, N-terminal domain)	GO:0003985(molecular_function:acetyl-CoA C-acetyltransferase activity); GO:0008152(biological_process:metabolic process)	GO:0008152;GO:0003824	WP_062669664.1(thiolase domain-containing protein [Streptomyces])	sp|O26884|Y793_METTH(Uncharacterized protein MTH_793 OS=Methanothermobacter thermautotrophicus (strain ATCC 29096 / DSM 1053 / JCM 10044 / NBRC 100330 / Delta H) OX=187420 GN=MTH_793 PE=4 SV=1)
ctg1_7429	10.44	17.23	4.86	15.23	ctg1_7429	-	scaffold1	8578789	8579985	+	COG0183(S:Function unknown)	COG0183(-)	POORLY CHARACTERIZED	K00626	atoB	acetyl-CoA C-acetyltransferase [EC:2.3.1.9]	map00630(Glyoxylate and dicarboxylate metabolism); map00310(Lysine degradation); map02020(Two-component system); map00280(Valine, leucine and isoleucine degradation); map00650(Butanoate metabolism); map00720(Carbon fixation pathways in prokaryotes); map00620(Pyruvate metabolism); map00900(Terpenoid backbone biosynthesis); map00362(Benzoate degradation); map00072(Synthesis and degradation of keton…	Metabolism;Metabolism;Environmental Information Processing;Metabolism;Metabolism;Metabolism;Metabolism;Metabolism;Metabolism;Metabolism;Metabolism;Metabolism;Metabolism	Carbohydrate metabolism;Amino acid metabolism;Signal transduction;Amino acid metabolism;Carbohydrate metabolism;Energy metabolism;Carbohydrate metabolism;Metabolism of terpenoids and polyketides;Xenobiotics biodegradation and metabolism;Lipid metabolism;Lipid metabolism;Carbohydrate metabolism;Amino acid metabolism	PF00108.20(Thiolase_N:Thiolase, N-terminal domain); PF02803.15(Thiolase_C:Thiolase, C-terminal domain); PF00109.23(ketoacyl-synt:Beta-ketoacyl synthase, N-terminal domain); PF08545.7(ACP_syn_III:3-Oxoacyl-[acyl-carrier-protein (ACP)] synthase III)	GO:0016747(molecular_function:transferase activity, transferring acyl groups other than amino-acyl groups); GO:0008152(biological_process:metabolic process)	GO:0003824;GO:0008152	WP_009192168.1(acetyl-CoA C-acyltransferase [Streptomyces sp. e14])	sp|Q9ZHI1|THIL_CHRVO(Acetyl-CoA acetyltransferase OS=Chromobacterium violaceum (strain ATCC 12472 / DSM 30191 / JCM 1249 / NBRC 12614 / NCIMB 9131 / NCTC 9757) OX=243365 GN=phaA PE=3 SV=2)
ctg1_1907	192.15	83.16	446.03	190.57	ctg1_1907	-	scaffold1	2336026	2337243	+	COG0183(J:Translation, ribosomal structure and biogenesis)	COG0183(Exonuclease involved in the 3' processing of various precursor tRNAs. Initiates hydrolysis at the 3'-terminus of an RNA molecule and releases 5'-mononucleotides (By similarity))	INFORMATION STORAGE AND PROCESSING	K00632	fadA	acetyl-CoA acyltransferase [EC:2.3.1.16]	map00280(Valine, leucine and isoleucine degradation); map00281(Geraniol degradation); map00642(Ethylbenzene degradation); map00592(alpha-Linolenic acid metabolism); map00362(Benzoate degradation); map00071(Fatty acid degradation)	Metabolism;Metabolism;Metabolism;Metabolism;Metabolism;Metabolism	Amino acid metabolism;Metabolism of terpenoids and polyketides;Xenobiotics biodegradation and metabolism;Lipid metabolism;Xenobiotics biodegradation and metabolism;Lipid metabolism	PF00108.20(Thiolase_N:Thiolase, N-terminal domain); PF02803.15(Thiolase_C:Thiolase, C-terminal domain); PF00109.23(ketoacyl-synt:Beta-ketoacyl synthase, N-terminal domain)	GO:0033812(molecular_function:3-oxoadipyl-CoA thiolase activity); GO:0008152(biological_process:metabolic process); GO:0016747(molecular_function:transferase activity, transferring acyl groups other than amino-acyl groups); GO:0016747(molecular_function:transferase activity, transferring acyl groups other than amino-acyl groups); GO:0008152(biological_process:metabolic process)	GO:0003824;GO:0008152	WP_030777660.1(acetyl-CoA C-acyltransferase [Streptomyces lavenduligriseus])	sp|Q5E8X7|FADA_VIBF1(3-ketoacyl-CoA thiolase OS=Vibrio fischeri (strain ATCC 700601 / ES114) OX=312309 GN=fadA PE=3 SV=2)
ctg1_5307	1.2	2.91	1.2	1.07	ctg1_5307	-	scaffold1	6218825	6220036	+	COG0183(G:Carbohydrate transport and metabolism)	COG0183(Major Facilitator superfamily)	METABOLISM	K00632	fadA	acetyl-CoA acyltransferase [EC:2.3.1.16]	map00280(Valine, leucine and isoleucine degradation); map00281(Geraniol degradation); map00642(Ethylbenzene degradation); map00592(alpha-Linolenic acid metabolism); map00362(Benzoate degradation); map00071(Fatty acid degradation)	Metabolism;Metabolism;Metabolism;Metabolism;Metabolism;Metabolism	Amino acid metabolism;Metabolism of terpenoids and polyketides;Xenobiotics biodegradation and metabolism;Lipid metabolism;Xenobiotics biodegradation and metabolism;Lipid metabolism	PF00108.20(Thiolase_N:Thiolase, N-terminal domain); PF02803.15(Thiolase_C:Thiolase, C-terminal domain); PF00109.23(ketoacyl-synt:Beta-ketoacyl synthase, N-terminal domain)	GO:0016747(molecular_function:transferase activity, transferring acyl groups other than amino-acyl groups); GO:0008152(biological_process:metabolic process)	GO:0003824;GO:0008152	WP_030341146.1(Nonspecific lipid-transfer protein [Streptomyces sp. NRRL S-1022])	sp|P11915|NLTP_RAT(Non-specific lipid-transfer protein OS=Rattus norvegicus OX=10116 GN=Scp2 PE=1 SV=3)
ctg1_2421	224.93	107.48	390	277.83	ctg1_2421	-	scaffold1	2966975	2968063	-	COG0115(E:Amino acid transport and metabolism)	COG0115(brancheD-chain amino acid aminotransferase)	METABOLISM	K00826	ilvE	branched-chain amino acid aminotransferase [EC:2.6.1.42]	map00270(Cysteine and methionine metabolism); map00770(Pantothenate and CoA biosynthesis); map00280(Valine, leucine and isoleucine degradation); map00290(Valine, leucine and isoleucine biosynthesis)	Metabolism;Metabolism;Metabolism;Metabolism	Amino acid metabolism;Metabolism of cofactors and vitamins;Amino acid metabolism;Amino acid metabolism	PF01063.16(Aminotran_4:Amino-transferase class IV)	GO:0052654(molecular_function:L-leucine transaminase activity); GO:0052655(molecular_function:L-valine transaminase activity); GO:0052656(molecular_function:L-isoleucine transaminase activity); GO:0009081(biological_process:branched-chain amino acid metabolic process); GO:0052654(molecular_function:L-leucine transaminase activity); GO:0052655(molecular_function:L-valine transaminase activity); GO…	GO:0009987;GO:0003824;GO:0008152	WP_030793099.1(branched-chain amino acid aminotransferase [Streptomyces lavenduligriseus])	sp|O86505|ILVE_STRCO(Probable branched-chain-amino-acid aminotransferase OS=Streptomyces coelicolor (strain ATCC BAA-471 / A3(2) / M145) OX=100226 GN=ilvE PE=3 SV=1)
ctg1_6149	14.71	19.2	21.58	24.64	ctg1_6149	-	scaffold1	7142860	7143681	+	COG0115(S:Function unknown)	COG0115(-)	POORLY CHARACTERIZED	K00826	ilvE	branched-chain amino acid aminotransferase [EC:2.6.1.42]	map00270(Cysteine and methionine metabolism); map00770(Pantothenate and CoA biosynthesis); map00280(Valine, leucine and isoleucine degradation); map00290(Valine, leucine and isoleucine biosynthesis)	Metabolism;Metabolism;Metabolism;Metabolism	Amino acid metabolism;Metabolism of cofactors and vitamins;Amino acid metabolism;Amino acid metabolism	PF01063.16(Aminotran_4:Amino-transferase class IV)			WP_030781065.1(aminodeoxychorismate lyase [Streptomyces lavenduligriseus])	sp|O29329|ILVE_ARCFU(Putative branched-chain-amino-acid aminotransferase OS=Archaeoglobus fulgidus (strain ATCC 49558 / VC-16 / DSM 4304 / JCM 9628 / NBRC 100126) OX=224325 GN=ilvE PE=1 SV=1)
ctg1_1386	111.99	48.99	40.26	28.57	ctg1_1386	-	scaffold1	1720491	1721246	+	COG1788(I:Lipid transport and metabolism)	COG1788(Key enzyme for ketone body catabolism. Transfers the CoA moiety from succinate to acetoacetate. Formation of the enzyme-CoA intermediate proceeds via an unstable anhydride species formed between the carboxylate groups of the enzyme and substrate (By similarity))	METABOLISM	K01028	scoA	3-oxoacid CoA-transferase subunit A [EC:2.8.3.5]	map00280(Valine, leucine and isoleucine degradation); map00072(Synthesis and degradation of ketone bodies); map00650(Butanoate metabolism)	Metabolism;Metabolism;Metabolism	Amino acid metabolism;Lipid metabolism;Carbohydrate metabolism	PF01144.20(CoA_trans:Coenzyme A transferase)	GO:0008260(molecular_function:3-oxoacid CoA-transferase activity); GO:0008152(biological_process:metabolic process)	GO:0008152;GO:0003824	WP_030788761.1(CoA transferase subunit A [Streptomyces lavenduligriseus])	sp|P9WPW5|SCOA_MYCTU(Probable succinyl-CoA:3-ketoacid coenzyme A transferase subunit A OS=Mycobacterium tuberculosis (strain ATCC 25618 / H37Rv) OX=83332 GN=scoA PE=1 SV=1)
ctg1_1387	80.19	29.91	20.55	27.24	ctg1_1387	-	scaffold1	1721246	1721890	+	COG2057(I:Lipid transport and metabolism)	COG2057(Key enzyme for ketone body catabolism. Transfers the CoA moiety from succinate to acetoacetate. Formation of the enzyme-CoA intermediate proceeds via an unstable anhydride species formed between the carboxylate groups of the enzyme and substrate (By similarity))	METABOLISM	K01029	scoB	3-oxoacid CoA-transferase subunit B [EC:2.8.3.5]	map00280(Valine, leucine and isoleucine degradation); map00072(Synthesis and degradation of ketone bodies); map00650(Butanoate metabolism)	Metabolism;Metabolism;Metabolism	Amino acid metabolism;Lipid metabolism;Carbohydrate metabolism	PF01144.20(CoA_trans:Coenzyme A transferase); PF13336.3(AcetylCoA_hyd_C:Acetyl-CoA hydrolase/transferase C-terminal domain)	GO:0008410(molecular_function:CoA-transferase activity); GO:0008152(biological_process:metabolic process)	GO:0003824;GO:0008152	WP_030788765.1(CoA transferase subunit B [Streptomyces lavenduligriseus])	sp|P63651|SCOB_MYCBO(Probable succinyl-CoA:3-ketoacid coenzyme A transferase subunit B OS=Mycobacterium bovis (strain ATCC BAA-935 / AF2122/97) OX=233413 GN=scoB PE=3 SV=1)
ctg1_4798	88.14	19.1	572.43	74.69	ctg1_4798	-	scaffold1	5638643	5639584	-	COG0119(P:Inorganic ion transport and metabolism)	COG0119(ABC transporter substrate-binding protein)	METABOLISM	K01640	hmgL	hydroxymethylglutaryl-CoA lyase [EC:4.1.3.4]	map04146(Peroxisome); map00650(Butanoate metabolism); map00280(Valine, leucine and isoleucine degradation); map00072(Synthesis and degradation of ketone bodies); map00281(Geraniol degradation)	Cellular Processes;Metabolism;Metabolism;Metabolism;Metabolism	Transport and catabolism;Carbohydrate metabolism;Amino acid metabolism;Lipid metabolism;Metabolism of terpenoids and polyketides	PF00682.16(HMGL-like:HMGL-like); PF01261.21(AP_endonuc_2:Xylose isomerase-like TIM barrel)	GO:0016829(molecular_function:lyase activity)	GO:0003824	WP_030618683.1(hydroxymethylglutaryl-CoA lyase [Streptomyces achromogenes])	sp|O81027|HMGCL_ARATH(Hydroxymethylglutaryl-CoA lyase, mitochondrial OS=Arabidopsis thaliana OX=3702 GN=HMGCL PE=1 SV=2)
ctg1_4276	5.27	24.89	0.37	5.86	ctg1_4276	-	scaffold1	5031893	5032639	+	COG1024(I:Lipid transport and metabolism); COG1024(Q:Secondary metabolites biosynthesis, transport and catabolism)	COG1024(Amp-dependent synthetase and ligase); COG1024(Amp-dependent synthetase and ligase)	METABOLISM;METABOLISM	K01692	paaF	enoyl-CoA hydratase [EC:4.2.1.17]	map00310(Lysine degradation); map00280(Valine, leucine and isoleucine degradation); map00281(Geraniol degradation); map00650(Butanoate metabolism); map00627(Aminobenzoate degradation); map00903(Limonene and pinene degradation); map00930(Caprolactam degradation); map00410(beta-Alanine metabolism); map00362(Benzoate degradation); map00360(Phenylalanine metabolism); map00071(Fatty acid degradation);…	Metabolism;Metabolism;Metabolism;Metabolism;Metabolism;Metabolism;Metabolism;Metabolism;Metabolism;Metabolism;Metabolism;Metabolism;Metabolism	Amino acid metabolism;Amino acid metabolism;Metabolism of terpenoids and polyketides;Carbohydrate metabolism;Xenobiotics biodegradation and metabolism;Metabolism of terpenoids and polyketides;Xenobiotics biodegradation and metabolism;Metabolism of other amino acids;Xenobiotics biodegradation and metabolism;Amino acid metabolism;Lipid metabolism;Carbohydrate metabolism;Amino acid metabolism	PF00378.17(ECH_1:Enoyl-CoA hydratase/isomerase); PF16113.2(ECH_2:Enoyl-CoA hydratase/isomerase)	GO:0003824(molecular_function:catalytic activity); GO:0008152(biological_process:metabolic process)	GO:0003824;GO:0008152	WP_030779365.1(enoyl-CoA hydratase family protein [Streptomyces lavenduligriseus])	sp|P9WNP1|ECHA6_MYCTU(Probable enoyl-CoA hydratase echA6 OS=Mycobacterium tuberculosis (strain ATCC 25618 / H37Rv) OX=83332 GN=echA6 PE=1 SV=1)
ctg1_5640	3.42	3.9	0.71	1.9	ctg1_5640	-	scaffold1	6578023	6578784	-	ENOG410XNZ4(I:Lipid transport and metabolism)	ENOG410XNZ4(Enoyl-CoA hydratase)	METABOLISM	K01692	paaF	enoyl-CoA hydratase [EC:4.2.1.17]	map00310(Lysine degradation); map00280(Valine, leucine and isoleucine degradation); map00281(Geraniol degradation); map00650(Butanoate metabolism); map00627(Aminobenzoate degradation); map00903(Limonene and pinene degradation); map00930(Caprolactam degradation); map00410(beta-Alanine metabolism); map00362(Benzoate degradation); map00360(Phenylalanine metabolism); map00071(Fatty acid degradation);…	Metabolism;Metabolism;Metabolism;Metabolism;Metabolism;Metabolism;Metabolism;Metabolism;Metabolism;Metabolism;Metabolism;Metabolism;Metabolism	Amino acid metabolism;Amino acid metabolism;Metabolism of terpenoids and polyketides;Carbohydrate metabolism;Xenobiotics biodegradation and metabolism;Metabolism of terpenoids and polyketides;Xenobiotics biodegradation and metabolism;Metabolism of other amino acids;Xenobiotics biodegradation and metabolism;Amino acid metabolism;Lipid metabolism;Carbohydrate metabolism;Amino acid metabolism	PF00378.17(ECH_1:Enoyl-CoA hydratase/isomerase); PF16113.2(ECH_2:Enoyl-CoA hydratase/isomerase)	GO:0016829(molecular_function:lyase activity); GO:0008152(biological_process:metabolic process); GO:0004300(molecular_function:enoyl-CoA hydratase activity); GO:0008152(biological_process:metabolic process)	GO:0003824;GO:0008152	WP_053709011.1(enoyl-CoA hydratase family protein [Streptomyces sp. NRRL B-3648])	sp|P34559|ECHM_CAEEL(Probable enoyl-CoA hydratase, mitochondrial OS=Caenorhabditis elegans OX=6239 GN=ech-6 PE=3 SV=1)
ctg1_6694	82.67	11.73	85.71	71.62	ctg1_6694	-	scaffold1	7746085	7747182	+	COG1024(S:Function unknown)	COG1024(Methyltransferase)	POORLY CHARACTERIZED	K01692	paaF	enoyl-CoA hydratase [EC:4.2.1.17]	map00310(Lysine degradation); map00280(Valine, leucine and isoleucine degradation); map00281(Geraniol degradation); map00650(Butanoate metabolism); map00627(Aminobenzoate degradation); map00903(Limonene and pinene degradation); map00930(Caprolactam degradation); map00410(beta-Alanine metabolism); map00362(Benzoate degradation); map00360(Phenylalanine metabolism); map00071(Fatty acid degradation);…	Metabolism;Metabolism;Metabolism;Metabolism;Metabolism;Metabolism;Metabolism;Metabolism;Metabolism;Metabolism;Metabolism;Metabolism;Metabolism	Amino acid metabolism;Amino acid metabolism;Metabolism of terpenoids and polyketides;Carbohydrate metabolism;Xenobiotics biodegradation and metabolism;Metabolism of terpenoids and polyketides;Xenobiotics biodegradation and metabolism;Metabolism of other amino acids;Xenobiotics biodegradation and metabolism;Amino acid metabolism;Lipid metabolism;Carbohydrate metabolism;Amino acid metabolism	PF16113.2(ECH_2:Enoyl-CoA hydratase/isomerase); PF00378.17(ECH_1:Enoyl-CoA hydratase/isomerase)			WP_051815734.1(enoyl-CoA hydratase/isomerase family protein [Streptomyces lavenduligriseus])	sp|Q5ZJ60|HIBCH_CHICK(3-hydroxyisobutyryl-CoA hydrolase, mitochondrial OS=Gallus gallus OX=9031 GN=HIBCH PE=2 SV=1)
ctg1_6838	11.61	28.37	1.33	7.39	ctg1_6838	-	scaffold1	7905240	7906040	+	ENOG411019X(I:Lipid transport and metabolism); COG1024(I:Lipid transport and metabolism)	ENOG411019X(Enoyl-CoA hydratase); COG1024(Enoyl-CoA hydratase)	METABOLISM;METABOLISM	K01692	paaF	enoyl-CoA hydratase [EC:4.2.1.17]	map00310(Lysine degradation); map00280(Valine, leucine and isoleucine degradation); map00281(Geraniol degradation); map00650(Butanoate metabolism); map00627(Aminobenzoate degradation); map00903(Limonene and pinene degradation); map00930(Caprolactam degradation); map00410(beta-Alanine metabolism); map00362(Benzoate degradation); map00360(Phenylalanine metabolism); map00071(Fatty acid degradation);…	Metabolism;Metabolism;Metabolism;Metabolism;Metabolism;Metabolism;Metabolism;Metabolism;Metabolism;Metabolism;Metabolism;Metabolism;Metabolism	Amino acid metabolism;Amino acid metabolism;Metabolism of terpenoids and polyketides;Carbohydrate metabolism;Xenobiotics biodegradation and metabolism;Metabolism of terpenoids and polyketides;Xenobiotics biodegradation and metabolism;Metabolism of other amino acids;Xenobiotics biodegradation and metabolism;Amino acid metabolism;Lipid metabolism;Carbohydrate metabolism;Amino acid metabolism	PF00378.17(ECH_1:Enoyl-CoA hydratase/isomerase); PF16113.2(ECH_2:Enoyl-CoA hydratase/isomerase)	GO:0004300(molecular_function:enoyl-CoA hydratase activity); GO:0008152(biological_process:metabolic process)	GO:0003824;GO:0008152	WP_053707309.1(crotonase/enoyl-CoA hydratase family protein [Streptomyces sp. NRRL B-3648])	sp|Q1ZXF1|ECHM_DICDI(Probable enoyl-CoA hydratase, mitochondrial OS=Dictyostelium discoideum OX=44689 GN=echs1 PE=3 SV=1)
ctg1_7415	13.82	7.81	2.37	5.43	ctg1_7415	-	scaffold1	8560092	8560883	+	COG1024(I:Lipid transport and metabolism)	COG1024(CoA_trans)	METABOLISM	K01692	paaF	enoyl-CoA hydratase [EC:4.2.1.17]	map00310(Lysine degradation); map00280(Valine, leucine and isoleucine degradation); map00281(Geraniol degradation); map00650(Butanoate metabolism); map00627(Aminobenzoate degradation); map00903(Limonene and pinene degradation); map00930(Caprolactam degradation); map00410(beta-Alanine metabolism); map00362(Benzoate degradation); map00360(Phenylalanine metabolism); map00071(Fatty acid degradation);…	Metabolism;Metabolism;Metabolism;Metabolism;Metabolism;Metabolism;Metabolism;Metabolism;Metabolism;Metabolism;Metabolism;Metabolism;Metabolism	Amino acid metabolism;Amino acid metabolism;Metabolism of terpenoids and polyketides;Carbohydrate metabolism;Xenobiotics biodegradation and metabolism;Metabolism of terpenoids and polyketides;Xenobiotics biodegradation and metabolism;Metabolism of other amino acids;Xenobiotics biodegradation and metabolism;Amino acid metabolism;Lipid metabolism;Carbohydrate metabolism;Amino acid metabolism	PF00378.17(ECH_1:Enoyl-CoA hydratase/isomerase); PF16113.2(ECH_2:Enoyl-CoA hydratase/isomerase)	GO:0003824(molecular_function:catalytic activity); GO:0008152(biological_process:metabolic process); GO:0016853(molecular_function:isomerase activity); GO:0008152(biological_process:metabolic process)	GO:0003824;GO:0008152	WP_009192174.1(enoyl-CoA hydratase [Streptomyces sp. e14])	sp|P77467|PAAG_ECOLI(1,2-epoxyphenylacetyl-CoA isomerase OS=Escherichia coli (strain K12) OX=83333 GN=paaG PE=1 SV=1)
ctg1_1365	54.44	82.94	138.94	147.59	ctg1_1365	-	scaffold1	1698823	1701000	-	COG1024(K:Transcription)	COG1024(Transcriptional regulator)	INFORMATION STORAGE AND PROCESSING	K01782	fadJ	3-hydroxyacyl-CoA dehydrogenase / enoyl-CoA hydratase / 3-hydroxybutyryl-CoA epimerase [EC:1.1.1.35 4.2.1.17 5.1.2.3]	map00310(Lysine degradation); map00280(Valine, leucine and isoleucine degradation); map00281(Geraniol degradation); map00650(Butanoate metabolism); map00903(Limonene and pinene degradation); map00930(Caprolactam degradation); map00410(beta-Alanine metabolism); map00362(Benzoate degradation); map01040(Biosynthesis of unsaturated fatty acids); map00071(Fatty acid degradation); map00640(Propanoate m…	Metabolism;Metabolism;Metabolism;Metabolism;Metabolism;Metabolism;Metabolism;Metabolism;Metabolism;Metabolism;Metabolism;Metabolism	Amino acid metabolism;Amino acid metabolism;Metabolism of terpenoids and polyketides;Carbohydrate metabolism;Metabolism of terpenoids and polyketides;Xenobiotics biodegradation and metabolism;Metabolism of other amino acids;Xenobiotics biodegradation and metabolism;Lipid metabolism;Lipid metabolism;Carbohydrate metabolism;Amino acid metabolism	PF02737.15(3HCDH_N:3-hydroxyacyl-CoA dehydrogenase, NAD binding domain); PF00378.17(ECH_1:Enoyl-CoA hydratase/isomerase); PF00725.19(3HCDH:3-hydroxyacyl-CoA dehydrogenase, C-terminal domain); PF16113.2(ECH_2:Enoyl-CoA hydratase/isomerase); PF03446.12(NAD_binding_2:NAD binding domain of 6-phosphogluconate dehydrogenase)	GO:0003857(molecular_function:3-hydroxyacyl-CoA dehydrogenase activity); GO:0006635(biological_process:fatty acid beta-oxidation)	GO:0009987;GO:0003824;GO:0008152	WP_030788698.1(3-hydroxyacyl-CoA dehydrogenase [Streptomyces lavenduligriseus])	sp|A3QFP3|FADJ_SHELP(Fatty acid oxidation complex subunit alpha OS=Shewanella loihica (strain ATCC BAA-1088 / PV-4) OX=323850 GN=fadJ PE=3 SV=1)
ctg1_2035	210.21	59.35	120.11	863.25	ctg1_2035	-	scaffold1	2497253	2499067	+	COG2185(S:Function unknown); COG1884(I:Lipid transport and metabolism)	COG2185(Cell division protein that is part of the divisome complex and is recruited early to the Z-ring. Probably stimulates Z-ring formation, perhaps through the cross-linking of FtsZ protofilaments. Its function overlaps with FtsA (By similarity)); COG1884(methylmalonyl-coA mutase)	POORLY CHARACTERIZED;METABOLISM	K01847		methylmalonyl-CoA mutase [EC:5.4.99.2]	map00630(Glyoxylate and dicarboxylate metabolism); map00720(Carbon fixation pathways in prokaryotes); map00280(Valine, leucine and isoleucine degradation); map00640(Propanoate metabolism)	Metabolism;Metabolism;Metabolism;Metabolism	Carbohydrate metabolism;Energy metabolism;Amino acid metabolism;Carbohydrate metabolism	PF01642.19(MM_CoA_mutase:Methylmalonyl-CoA mutase)	GO:0031419(molecular_function:cobalamin binding); GO:0016866(molecular_function:intramolecular transferase activity); GO:0008152(biological_process:metabolic process)	GO:0003824;GO:0005488;GO:0008152	WP_030777478.1(methylmalonyl-CoA mutase [Streptomyces lavenduligriseus])	sp|Q05064|MUTA_STRCM(Methylmalonyl-CoA mutase small subunit OS=Streptomyces cinnamonensis OX=1900 GN=mutA PE=3 SV=1)
ctg1_2036	151.26	68.2	158.05	868.59	ctg1_2036	-	scaffold1	2499067	2501241	+	COG2185(I:Lipid transport and metabolism)	COG2185(methylmalonyl-coA mutase)	METABOLISM	K01847		methylmalonyl-CoA mutase [EC:5.4.99.2]	map00630(Glyoxylate and dicarboxylate metabolism); map00720(Carbon fixation pathways in prokaryotes); map00280(Valine, leucine and isoleucine degradation); map00640(Propanoate metabolism)	Metabolism;Metabolism;Metabolism;Metabolism	Carbohydrate metabolism;Energy metabolism;Amino acid metabolism;Carbohydrate metabolism	PF01642.19(MM_CoA_mutase:Methylmalonyl-CoA mutase); PF02310.16(B12-binding:B12 binding domain)	GO:0031419(molecular_function:cobalamin binding); GO:0046872(molecular_function:metal ion binding); GO:0004494(molecular_function:methylmalonyl-CoA mutase activity); GO:0008152(biological_process:metabolic process); GO:0031419(molecular_function:cobalamin binding); GO:0004494(molecular_function:methylmalonyl-CoA mutase activity); GO:0046872(molecular_function:metal ion binding); GO:0008152(biolog…	GO:0003824;GO:0005488;GO:0008152	WP_030777475.1(methylmalonyl-CoA mutase [Streptomyces lavenduligriseus])	sp|Q05065|MUTB_STRCM(Methylmalonyl-CoA mutase large subunit OS=Streptomyces cinnamonensis OX=1900 GN=mutB PE=3 SV=1)
ctg1_2543	301.28	301.06	842.95	504.35	ctg1_2543	-	scaffold1	3114436	3116136	-	COG1884(K:Transcription)	COG1884(Transcriptional regulator)	INFORMATION STORAGE AND PROCESSING	K01848	mcmA1	methylmalonyl-CoA mutase, N-terminal domain [EC:5.4.99.2]	map00630(Glyoxylate and dicarboxylate metabolism); map00720(Carbon fixation pathways in prokaryotes); map00280(Valine, leucine and isoleucine degradation); map00640(Propanoate metabolism)	Metabolism;Metabolism;Metabolism;Metabolism	Carbohydrate metabolism;Energy metabolism;Amino acid metabolism;Carbohydrate metabolism	PF01642.19(MM_CoA_mutase:Methylmalonyl-CoA mutase)	GO:0031419(molecular_function:cobalamin binding); GO:0004494(molecular_function:methylmalonyl-CoA mutase activity); GO:0008152(biological_process:metabolic process)	GO:0003824;GO:0005488;GO:0008152	WP_030790151.1(methylmalonyl-CoA mutase [Streptomyces lavenduligriseus])	sp|Q23381|MUTA_CAEEL(Probable methylmalonyl-CoA mutase, mitochondrial OS=Caenorhabditis elegans OX=6239 GN=mmcm-1 PE=3 SV=2)
ctg1_3015	15.64	20.85	3.37	10.15	ctg1_3015	-	scaffold1	3656943	3658523	-	COG1884(E:Amino acid transport and metabolism)	COG1884(Lysine exporter protein (Lyse ygga))	METABOLISM	K01848	mcmA1	methylmalonyl-CoA mutase, N-terminal domain [EC:5.4.99.2]	map00630(Glyoxylate and dicarboxylate metabolism); map00720(Carbon fixation pathways in prokaryotes); map00280(Valine, leucine and isoleucine degradation); map00640(Propanoate metabolism)	Metabolism;Metabolism;Metabolism;Metabolism	Carbohydrate metabolism;Energy metabolism;Amino acid metabolism;Carbohydrate metabolism	PF01642.19(MM_CoA_mutase:Methylmalonyl-CoA mutase)	GO:0031419(molecular_function:cobalamin binding); GO:0004494(molecular_function:methylmalonyl-CoA mutase activity); GO:0008152(biological_process:metabolic process)	GO:0003824;GO:0005488;GO:0008152	WP_030789556.1(methylmalonyl-CoA mutase [Streptomyces lavenduligriseus])	sp|O86028|MUTB_RHIME(Methylmalonyl-CoA mutase OS=Rhizobium meliloti (strain 1021) OX=266834 GN=bhbA PE=3 SV=2)
ctg1_7366	24.14	21.47	18.54	11.9	ctg1_7366	-	scaffold1	8497962	8499548	-	COG1884(I:Lipid transport and metabolism)	COG1884(carboxylase)	METABOLISM	K01848	mcmA1	methylmalonyl-CoA mutase, N-terminal domain [EC:5.4.99.2]	map00630(Glyoxylate and dicarboxylate metabolism); map00720(Carbon fixation pathways in prokaryotes); map00280(Valine, leucine and isoleucine degradation); map00640(Propanoate metabolism)	Metabolism;Metabolism;Metabolism;Metabolism	Carbohydrate metabolism;Energy metabolism;Amino acid metabolism;Carbohydrate metabolism	PF01642.19(MM_CoA_mutase:Methylmalonyl-CoA mutase)			WP_099502330.1(methylmalonyl-CoA mutase [Streptomyces])	sp|O86028|MUTB_RHIME(Methylmalonyl-CoA mutase OS=Rhizobium meliloti (strain 1021) OX=266834 GN=bhbA PE=3 SV=2)
ctg1_3075	574.45	275.38	615.68	1387.38	ctg1_3075	-	scaffold1	3721764	3722186	-	COG2185(S:Function unknown)	COG2185(-)	POORLY CHARACTERIZED	K01849	mcmA2	methylmalonyl-CoA mutase, C-terminal domain [EC:5.4.99.2]	map00630(Glyoxylate and dicarboxylate metabolism); map00720(Carbon fixation pathways in prokaryotes); map00280(Valine, leucine and isoleucine degradation); map00640(Propanoate metabolism)	Metabolism;Metabolism;Metabolism;Metabolism	Carbohydrate metabolism;Energy metabolism;Amino acid metabolism;Carbohydrate metabolism	PF02310.16(B12-binding:B12 binding domain)	GO:0031419(molecular_function:cobalamin binding); GO:0016853(molecular_function:isomerase activity); GO:0046872(molecular_function:metal ion binding)	GO:0003824;GO:0005488	WP_030600962.1(methylmalonyl-CoA mutase [Streptomyces achromogenes])	sp|O86028|MUTB_RHIME(Methylmalonyl-CoA mutase OS=Rhizobium meliloti (strain 1021) OX=266834 GN=bhbA PE=3 SV=2)
ctg1_1294	9.76	9.9	5.85	20.4	ctg1_1294	-	scaffold1	1616098	1618065	-	COG0365(I:Lipid transport and metabolism)	COG0365(Catalyzes the conversion of acetate into acetyl-CoA (AcCoA), an essential intermediate at the junction of anabolic and catabolic pathways. AcsA undergoes a two-step reaction. In the first half reaction, AcsA combines acetate with ATP to form acetyl-adenylate (AcAMP) intermediate. In the second half reaction, it can then transfer the acetyl group from AcAMP to the sulfhydryl group of CoA, …	METABOLISM	K01907	acsA	acetoacetyl-CoA synthetase [EC:6.2.1.16]	map00280(Valine, leucine and isoleucine degradation); map00650(Butanoate metabolism)	Metabolism;Metabolism	Amino acid metabolism;Carbohydrate metabolism	PF00501.25(AMP-binding:AMP-binding enzyme); PF16177.2(ACAS_N:Acetyl-coenzyme A synthetase N-terminus); PF13193.3(AMP-binding_C:AMP-binding enzyme C-terminal domain)	GO:0030729(molecular_function:acetoacetate-CoA ligase activity); GO:0006629(biological_process:lipid metabolic process)	GO:0003824;GO:0008152	WP_020269473.1(acetoacetate--CoA ligase [Streptomyces afghaniensis])	sp|Q9Z3R3|AACS_RHIME(Acetoacetyl-coenzyme A synthetase OS=Rhizobium meliloti (strain 1021) OX=266834 GN=acsA2 PE=3 SV=2)
ctg1_6290	23.65	91.85	76.02	65.72	ctg1_6290	-	scaffold1	7305337	7307313	+	COG0365(S:Function unknown)	COG0365(NUDIX MutT family protein)	POORLY CHARACTERIZED	K01907	acsA	acetoacetyl-CoA synthetase [EC:6.2.1.16]	map00280(Valine, leucine and isoleucine degradation); map00650(Butanoate metabolism)	Metabolism;Metabolism	Amino acid metabolism;Carbohydrate metabolism	PF00501.25(AMP-binding:AMP-binding enzyme); PF16177.2(ACAS_N:Acetyl-coenzyme A synthetase N-terminus); PF13193.3(AMP-binding_C:AMP-binding enzyme C-terminal domain)	GO:0030729(molecular_function:acetoacetate-CoA ligase activity); GO:0006629(biological_process:lipid metabolic process)	GO:0003824;GO:0008152	WP_030793387.1(acetoacetate--CoA ligase [Streptomyces lavenduligriseus])	sp|Q9Z3R3|AACS_RHIME(Acetoacetyl-coenzyme A synthetase OS=Rhizobium meliloti (strain 1021) OX=266834 GN=acsA2 PE=3 SV=2)
ctg1_4272	3.82	42.31	0.74	3.3	ctg1_4272	-	scaffold1	5027450	5029303	+	COG4770(S:Function unknown); COG0439(S:Function unknown)	COG4770(Protein of unknown function (DUF1446)); COG0439(Protein of unknown function (DUF1446))	POORLY CHARACTERIZED;POORLY CHARACTERIZED	K01965	pccA	propionyl-CoA carboxylase alpha chain [EC:6.4.1.3]	map00630(Glyoxylate and dicarboxylate metabolism); map00280(Valine, leucine and isoleucine degradation); map00640(Propanoate metabolism)	Metabolism;Metabolism;Metabolism	Carbohydrate metabolism;Amino acid metabolism;Carbohydrate metabolism	PF02786.14(CPSase_L_D2:Carbamoyl-phosphate synthase L chain, ATP binding domain); PF00289.19(Biotin_carb_N:Biotin carboxylase, N-terminal domain); PF02785.16(Biotin_carb_C:Biotin carboxylase C-terminal domain); PF00364.19(Biotin_lipoyl:Biotin-requiring enzyme); PF07478.10(Dala_Dala_lig_C:D-ala D-ala ligase C-terminus); PF02655.11(ATP-grasp_3:ATP-grasp domain); PF13533.3(Biotin_lipoyl_2:Biotin-lip…	GO:0046872(molecular_function:metal ion binding); GO:0005524(molecular_function:ATP binding); GO:0005524(molecular_function:ATP binding); GO:0046872(molecular_function:metal ion binding)	GO:0005488	WP_030779374.1(ATP-grasp domain-containing protein [Streptomyces lavenduligriseus])	sp|Q2QMG2|MCCA_ORYSJ(Methylcrotonoyl-CoA carboxylase subunit alpha, mitochondrial OS=Oryza sativa subsp. japonica OX=39947 GN=MCCA PE=2 SV=2)
ctg1_4919	5.73	5.11	90.92	10.27	ctg1_4919	-	scaffold1	5767295	5768551	-	COG4770(Q:Secondary metabolites biosynthesis, transport and catabolism); COG0439(Q:Secondary metabolites biosynthesis, transport and catabolism)	COG4770(Taurine catabolism dioxygenase, TauD); COG0439(Taurine catabolism dioxygenase, TauD)	METABOLISM;METABOLISM	K01965	pccA	propionyl-CoA carboxylase alpha chain [EC:6.4.1.3]	map00630(Glyoxylate and dicarboxylate metabolism); map00280(Valine, leucine and isoleucine degradation); map00640(Propanoate metabolism)	Metabolism;Metabolism;Metabolism	Carbohydrate metabolism;Amino acid metabolism;Carbohydrate metabolism	PF02786.14(CPSase_L_D2:Carbamoyl-phosphate synthase L chain, ATP binding domain); PF00289.19(Biotin_carb_N:Biotin carboxylase, N-terminal domain); PF15632.3(ATPgrasp_Ter:ATP-grasp in the biosynthetic pathway with Ter operon); PF02222.19(ATP-grasp:ATP-grasp domain); PF02655.11(ATP-grasp_3:ATP-grasp domain); PF02785.16(Biotin_carb_C:Biotin carboxylase C-terminal domain)	GO:0005524(molecular_function:ATP binding); GO:0046872(molecular_function:metal ion binding)	GO:0005488	WP_053787799.1(hypothetical protein [Streptomyces sp. XY332])	sp|P43873|ACCC_HAEIN(Biotin carboxylase OS=Haemophilus influenzae (strain ATCC 51907 / DSM 11121 / KW20 / Rd) OX=71421 GN=accC PE=1 SV=1)
ctg1_2964	139.52	39.22	253.37	334.58	ctg1_2964	-	scaffold1	3603367	3604968	+	COG4799(H:Coenzyme transport and metabolism)	COG4799(Biotin- acetyl-CoA-carboxylase ligase)	METABOLISM	K01966	pccB	propionyl-CoA carboxylase beta chain [EC:6.4.1.3 2.1.3.15]	map00630(Glyoxylate and dicarboxylate metabolism); map00280(Valine, leucine and isoleucine degradation); map00640(Propanoate metabolism)	Metabolism;Metabolism;Metabolism	Carbohydrate metabolism;Amino acid metabolism;Carbohydrate metabolism	PF01039.19(Carboxyl_trans:Carboxyl transferase domain)	GO:0006633(biological_process:fatty acid biosynthetic process); GO:0009317(cellular_component:acetyl-CoA carboxylase complex); GO:0004658(molecular_function:propionyl-CoA carboxylase activity); GO:0016740(molecular_function:transferase activity); GO:0003989(molecular_function:acetyl-CoA carboxylase activity); GO:0003989(molecular_function:acetyl-CoA carboxylase activity); GO:0016740(molecular_fun…	GO:0009987;GO:0003824;GO:0008152;GO:0032991;GO:0044464	WP_030778609.1(acyl-CoA carboxylase subunit beta [Streptomyces lavenduligriseus])	sp|P53003|PCCB_SACEN(Propionyl-CoA carboxylase beta chain OS=Saccharopolyspora erythraea (strain ATCC 11635 / DSM 40517 / JCM 4748 / NBRC 13426 / NCIMB 8594 / NRRL 2338) OX=405948 GN=pccB PE=3 SV=2)
ctg1_6645	10.34	12.41	3.02	94.77	ctg1_6645	-	scaffold1	7685613	7687220	-	COG4799(K:Transcription)	COG4799(luxR family transcriptional regulator)	INFORMATION STORAGE AND PROCESSING	K01966	pccB	propionyl-CoA carboxylase beta chain [EC:6.4.1.3 2.1.3.15]	map00630(Glyoxylate and dicarboxylate metabolism); map00280(Valine, leucine and isoleucine degradation); map00640(Propanoate metabolism)	Metabolism;Metabolism;Metabolism	Carbohydrate metabolism;Amino acid metabolism;Carbohydrate metabolism	PF01039.19(Carboxyl_trans:Carboxyl transferase domain)	GO:0003989(molecular_function:acetyl-CoA carboxylase activity); GO:0004658(molecular_function:propionyl-CoA carboxylase activity); GO:0016740(molecular_function:transferase activity); GO:0016874(molecular_function:ligase activity); GO:0016740(molecular_function:transferase activity)	GO:0003824	WP_073751655.1(acyl-CoA carboxylase subunit beta [Streptomyces sp. CB03234])	sp|P53003|PCCB_SACEN(Propionyl-CoA carboxylase beta chain OS=Saccharopolyspora erythraea (strain ATCC 11635 / DSM 40517 / JCM 4748 / NBRC 13426 / NCIMB 8594 / NRRL 2338) OX=405948 GN=pccB PE=3 SV=2)
ctg1_7365	16.94	15.19	10.42	7.21	ctg1_7365	-	scaffold1	8496324	8497910	-	COG4799(I:Lipid transport and metabolism)	COG4799(carboxylase)	METABOLISM	K01966	pccB	propionyl-CoA carboxylase beta chain [EC:6.4.1.3 2.1.3.15]	map00630(Glyoxylate and dicarboxylate metabolism); map00280(Valine, leucine and isoleucine degradation); map00640(Propanoate metabolism)	Metabolism;Metabolism;Metabolism	Carbohydrate metabolism;Amino acid metabolism;Carbohydrate metabolism	PF01039.19(Carboxyl_trans:Carboxyl transferase domain)	GO:0006633(biological_process:fatty acid biosynthetic process); GO:0009317(cellular_component:acetyl-CoA carboxylase complex); GO:0004658(molecular_function:propionyl-CoA carboxylase activity); GO:0016740(molecular_function:transferase activity); GO:0003989(molecular_function:acetyl-CoA carboxylase activity)	GO:0009987;GO:0003824;GO:0008152;GO:0032991;GO:0044464	WP_030778609.1(acyl-CoA carboxylase subunit beta [Streptomyces lavenduligriseus])	sp|P53003|PCCB_SACEN(Propionyl-CoA carboxylase beta chain OS=Saccharopolyspora erythraea (strain ATCC 11635 / DSM 40517 / JCM 4748 / NBRC 13426 / NCIMB 8594 / NRRL 2338) OX=405948 GN=pccB PE=3 SV=2)
ctg1_4800	114.22	24.84	730.31	88.9	ctg1_4800	-	scaffold1	5641509	5643125	-	COG4799(P:Inorganic ion transport and metabolism)	COG4799(ABC transporter substrate-binding protein)	METABOLISM	K01969		3-methylcrotonyl-CoA carboxylase beta subunit [EC:6.4.1.4]	map00280(Valine, leucine and isoleucine degradation)	Metabolism	Amino acid metabolism	PF01039.19(Carboxyl_trans:Carboxyl transferase domain)	GO:0016874(molecular_function:ligase activity); GO:0047154(molecular_function:methylmalonyl-CoA carboxytransferase activity); GO:0016874(molecular_function:ligase activity)	GO:0003824	WP_030782408.1(methylcrotonoyl-CoA carboxylase [Streptomyces lavenduligriseus])	sp|Q3ULD5|MCCB_MOUSE(Methylcrotonoyl-CoA carboxylase beta chain, mitochondrial OS=Mus musculus OX=10090 GN=Mccc2 PE=1 SV=1)
ctg1_2558	473.37	103.28	379.93	1763.95	ctg1_2558	-	scaffold1	3128388	3128828	+	COG0346(G:Carbohydrate transport and metabolism)	COG0346(major facilitator Superfamily)	METABOLISM	K05606	epi	methylmalonyl-CoA/ethylmalonyl-CoA epimerase [EC:5.1.99.1]	map00630(Glyoxylate and dicarboxylate metabolism); map00720(Carbon fixation pathways in prokaryotes); map00280(Valine, leucine and isoleucine degradation); map00640(Propanoate metabolism)	Metabolism;Metabolism;Metabolism;Metabolism	Carbohydrate metabolism;Energy metabolism;Amino acid metabolism;Carbohydrate metabolism	PF13669.3(Glyoxalase_4:Glyoxalase/Bleomycin resistance protein/Dioxygenase superfamily); PF13468.3(Glyoxalase_3:Glyoxalase-like domain); PF00903.22(Glyoxalase:Glyoxalase/Bleomycin resistance protein/Dioxygenase superfamily)	GO:0051213(molecular_function:dioxygenase activity)	GO:0003824	WP_030790098.1(methylmalonyl-CoA epimerase [Streptomyces lavenduligriseus])	sp|O58010|MCE_PYRHO(Methylmalonyl-CoA epimerase OS=Pyrococcus horikoshii (strain ATCC 700860 / DSM 12428 / JCM 9974 / NBRC 100139 / OT-3) OX=70601 GN=PH0272 PE=1 SV=1)
ctg1_2279	312.74	14.93	236.05	54.84	ctg1_2279	-	scaffold1	2809253	2810587	+	COG0160(K:Transcription)	COG0160(Transcriptional regulator)	INFORMATION STORAGE AND PROCESSING	K07250	gabT	4-aminobutyrate aminotransferase / (S)-3-amino-2-methylpropionate transaminase [EC:2.6.1.19 2.6.1.22]	map00640(Propanoate metabolism); map00250(Alanine, aspartate and glutamate metabolism); map00280(Valine, leucine and isoleucine degradation); map00410(beta-Alanine metabolism); map00650(Butanoate metabolism)	Metabolism;Metabolism;Metabolism;Metabolism;Metabolism	Carbohydrate metabolism;Amino acid metabolism;Amino acid metabolism;Metabolism of other amino acids;Carbohydrate metabolism	PF00202.18(Aminotran_3:Aminotransferase class-III)	GO:0003867(molecular_function:4-aminobutyrate transaminase activity); GO:0030170(molecular_function:pyridoxal phosphate binding); GO:0009448(biological_process:gamma-aminobutyric acid metabolic process); GO:0034386(molecular_function:4-aminobutyrate:2-oxoglutarate transaminase activity); GO:0030170(molecular_function:pyridoxal phosphate binding); GO:0009448(biological_process:gamma-aminobutyric a…	GO:0065007;GO:0009987;GO:0003824;GO:0008152;GO:0005488	WP_030612955.1(4-aminobutyrate--2-oxoglutarate transaminase [Streptomyces])	sp|P63505|GABT_MYCBO(4-aminobutyrate aminotransferase OS=Mycobacterium bovis (strain ATCC BAA-935 / AF2122/97) OX=233413 GN=gabT PE=3 SV=1)
ctg1_1237	5.05	2.46	1.93	11.36	ctg1_1237	-	scaffold1	1508072	1509847	+	COG4770(I:Lipid transport and metabolism)	COG4770(carboxylase)	METABOLISM	K11263	bccA	acetyl-CoA/propionyl-CoA carboxylase, biotin carboxylase, biotin carboxyl carrier protein [EC:6.4.1.2 6.4.1.3 6.3.4.14]	map00630(Glyoxylate and dicarboxylate metabolism); map00640(Propanoate metabolism); map00280(Valine, leucine and isoleucine degradation); map00061(Fatty acid biosynthesis); map00620(Pyruvate metabolism)	Metabolism;Metabolism;Metabolism;Metabolism;Metabolism	Carbohydrate metabolism;Carbohydrate metabolism;Amino acid metabolism;Lipid metabolism;Carbohydrate metabolism	PF02786.14(CPSase_L_D2:Carbamoyl-phosphate synthase L chain, ATP binding domain); PF00289.19(Biotin_carb_N:Biotin carboxylase, N-terminal domain); PF02785.16(Biotin_carb_C:Biotin carboxylase C-terminal domain); PF00364.19(Biotin_lipoyl:Biotin-requiring enzyme); PF15632.3(ATPgrasp_Ter:ATP-grasp in the biosynthetic pathway with Ter operon); PF13533.3(Biotin_lipoyl_2:Biotin-lipoyl like); PF02222.19(…	GO:0005524(molecular_function:ATP binding); GO:0046872(molecular_function:metal ion binding); GO:0004075(molecular_function:biotin carboxylase activity); GO:0046872(molecular_function:metal ion binding); GO:0005524(molecular_function:ATP binding)	GO:0005488;GO:0003824	WP_067041810.1(ATP-grasp domain-containing protein [Streptomyces sp. FXJ1.172])	sp|P46392|BCCA_MYCLE(Acetyl-/propionyl-coenzyme A carboxylase alpha chain OS=Mycobacterium leprae (strain TN) OX=272631 GN=bccA PE=3 SV=2)
ctg1_2969	206.1	532.51	441.67	468.99	ctg1_2969	-	scaffold1	3607009	3608781	+	COG4770(I:Lipid transport and metabolism)	COG4770(carboxylase)	METABOLISM	K11263	bccA	acetyl-CoA/propionyl-CoA carboxylase, biotin carboxylase, biotin carboxyl carrier protein [EC:6.4.1.2 6.4.1.3 6.3.4.14]	map00630(Glyoxylate and dicarboxylate metabolism); map00640(Propanoate metabolism); map00280(Valine, leucine and isoleucine degradation); map00061(Fatty acid biosynthesis); map00620(Pyruvate metabolism)	Metabolism;Metabolism;Metabolism;Metabolism;Metabolism	Carbohydrate metabolism;Carbohydrate metabolism;Amino acid metabolism;Lipid metabolism;Carbohydrate metabolism	PF02786.14(CPSase_L_D2:Carbamoyl-phosphate synthase L chain, ATP binding domain); PF00289.19(Biotin_carb_N:Biotin carboxylase, N-terminal domain); PF02785.16(Biotin_carb_C:Biotin carboxylase C-terminal domain); PF00364.19(Biotin_lipoyl:Biotin-requiring enzyme); PF15632.3(ATPgrasp_Ter:ATP-grasp in the biosynthetic pathway with Ter operon); PF13533.3(Biotin_lipoyl_2:Biotin-lipoyl like); PF02222.19(…	GO:0005524(molecular_function:ATP binding); GO:0046872(molecular_function:metal ion binding); GO:0004075(molecular_function:biotin carboxylase activity); GO:0046872(molecular_function:metal ion binding); GO:0005524(molecular_function:ATP binding)	GO:0005488;GO:0003824	WP_059252292.1(ATP-grasp domain-containing protein [Streptomyces])	sp|P46392|BCCA_MYCLE(Acetyl-/propionyl-coenzyme A carboxylase alpha chain OS=Mycobacterium leprae (strain TN) OX=272631 GN=bccA PE=3 SV=2)
ctg1_3525	13.85	14.53	17.61	22.94	ctg1_3525	-	scaffold1	4201750	4203528	-	COG4770(I:Lipid transport and metabolism)	COG4770(carboxylase)	METABOLISM	K11263	bccA	acetyl-CoA/propionyl-CoA carboxylase, biotin carboxylase, biotin carboxyl carrier protein [EC:6.4.1.2 6.4.1.3 6.3.4.14]	map00630(Glyoxylate and dicarboxylate metabolism); map00640(Propanoate metabolism); map00280(Valine, leucine and isoleucine degradation); map00061(Fatty acid biosynthesis); map00620(Pyruvate metabolism)	Metabolism;Metabolism;Metabolism;Metabolism;Metabolism	Carbohydrate metabolism;Carbohydrate metabolism;Amino acid metabolism;Lipid metabolism;Carbohydrate metabolism	PF02786.14(CPSase_L_D2:Carbamoyl-phosphate synthase L chain, ATP binding domain); PF00289.19(Biotin_carb_N:Biotin carboxylase, N-terminal domain); PF02785.16(Biotin_carb_C:Biotin carboxylase C-terminal domain); PF00364.19(Biotin_lipoyl:Biotin-requiring enzyme); PF15632.3(ATPgrasp_Ter:ATP-grasp in the biosynthetic pathway with Ter operon); PF13533.3(Biotin_lipoyl_2:Biotin-lipoyl like); PF02222.19(…	GO:0005524(molecular_function:ATP binding); GO:0046872(molecular_function:metal ion binding)	GO:0005488	WP_093475209.1(ATP-grasp domain-containing protein [Streptomyces])	sp|P46392|BCCA_MYCLE(Acetyl-/propionyl-coenzyme A carboxylase alpha chain OS=Mycobacterium leprae (strain TN) OX=272631 GN=bccA PE=3 SV=2)
ctg1_4799	98.75	19.38	722.89	94.35	ctg1_4799	-	scaffold1	5639581	5641497	-	COG4770(P:Inorganic ion transport and metabolism)	COG4770(ABC transporter substrate-binding protein)	METABOLISM	K11263	bccA	acetyl-CoA/propionyl-CoA carboxylase, biotin carboxylase, biotin carboxyl carrier protein [EC:6.4.1.2 6.4.1.3 6.3.4.14]	map00630(Glyoxylate and dicarboxylate metabolism); map00640(Propanoate metabolism); map00280(Valine, leucine and isoleucine degradation); map00061(Fatty acid biosynthesis); map00620(Pyruvate metabolism)	Metabolism;Metabolism;Metabolism;Metabolism;Metabolism	Carbohydrate metabolism;Carbohydrate metabolism;Amino acid metabolism;Lipid metabolism;Carbohydrate metabolism	PF02786.14(CPSase_L_D2:Carbamoyl-phosphate synthase L chain, ATP binding domain); PF00289.19(Biotin_carb_N:Biotin carboxylase, N-terminal domain); PF02785.16(Biotin_carb_C:Biotin carboxylase C-terminal domain); PF00364.19(Biotin_lipoyl:Biotin-requiring enzyme); PF15632.3(ATPgrasp_Ter:ATP-grasp in the biosynthetic pathway with Ter operon); PF07478.10(Dala_Dala_lig_C:D-ala D-ala ligase C-terminus);…	GO:0005524(molecular_function:ATP binding); GO:0046872(molecular_function:metal ion binding)	GO:0005488	WP_030618686.1(ATP-grasp domain-containing protein [Streptomyces achromogenes])	sp|P9WPQ3|BCCA_MYCTU(Acetyl-/propionyl-coenzyme A carboxylase alpha chain OS=Mycobacterium tuberculosis (strain ATCC 25618 / H37Rv) OX=83332 GN=accA1 PE=1 SV=1)
ctg1_7362	22.47	21.24	15.22	15.96	ctg1_7362	-	scaffold1	8494219	8495994	-	COG4770(I:Lipid transport and metabolism)	COG4770(carboxylase)	METABOLISM	K11263	bccA	acetyl-CoA/propionyl-CoA carboxylase, biotin carboxylase, biotin carboxyl carrier protein [EC:6.4.1.2 6.4.1.3 6.3.4.14]	map00630(Glyoxylate and dicarboxylate metabolism); map00640(Propanoate metabolism); map00280(Valine, leucine and isoleucine degradation); map00061(Fatty acid biosynthesis); map00620(Pyruvate metabolism)	Metabolism;Metabolism;Metabolism;Metabolism;Metabolism	Carbohydrate metabolism;Carbohydrate metabolism;Amino acid metabolism;Lipid metabolism;Carbohydrate metabolism	PF02786.14(CPSase_L_D2:Carbamoyl-phosphate synthase L chain, ATP binding domain); PF00289.19(Biotin_carb_N:Biotin carboxylase, N-terminal domain); PF02785.16(Biotin_carb_C:Biotin carboxylase C-terminal domain); PF00364.19(Biotin_lipoyl:Biotin-requiring enzyme); PF15632.3(ATPgrasp_Ter:ATP-grasp in the biosynthetic pathway with Ter operon); PF13533.3(Biotin_lipoyl_2:Biotin-lipoyl like); PF02222.19(…	GO:0005524(molecular_function:ATP binding); GO:0046872(molecular_function:metal ion binding); GO:0004075(molecular_function:biotin carboxylase activity); GO:0046872(molecular_function:metal ion binding); GO:0005524(molecular_function:ATP binding)	GO:0005488;GO:0003824	WP_059252292.1(ATP-grasp domain-containing protein [Streptomyces])	sp|P46392|BCCA_MYCLE(Acetyl-/propionyl-coenzyme A carboxylase alpha chain OS=Mycobacterium leprae (strain TN) OX=272631 GN=bccA PE=3 SV=2)
ctg1_5176	71.8	80.91	105.02	214.59	ctg1_5176	-	scaffold1	6083477	6084922	-	COG0318(I:Lipid transport and metabolism)	COG0318(Component of the acetyl coenzyme A carboxylase (ACC) complex. Biotin carboxylase (BC) catalyzes the carboxylation of biotin on its carrier protein (BCCP) and then the CO(2) group is transferred by the transcarboxylase to acetyl-CoA to form malonyl- CoA (By similarity))	METABOLISM	K18662	matB	malonyl-CoA/methylmalonyl-CoA synthetase [EC:6.2.1.-]	map00280(Valine, leucine and isoleucine degradation)	Metabolism	Amino acid metabolism	PF00501.25(AMP-binding:AMP-binding enzyme); PF13193.3(AMP-binding_C:AMP-binding enzyme C-terminal domain)	GO:0003824(molecular_function:catalytic activity); GO:0008152(biological_process:metabolic process); GO:0102391(molecular_function:decanoate--CoA ligase activity); GO:0004467(molecular_function:long-chain fatty acid-CoA ligase activity)	GO:0003824;GO:0008152	WP_030777001.1(acyl-CoA synthetase [Streptomyces lavenduligriseus])	sp|Q8H151|AAE13_ARATH(Malonate--CoA ligase OS=Arabidopsis thaliana OX=3702 GN=AAE13 PE=1 SV=2)
map00523 Polyketide sugar unit biosynthesis (12)
ctg1_94	22.01	10.71	0	0	ctg1_94	-	scaffold1	114990	115220	-	COG1091(M:Cell wall/membrane/envelope biogenesis)	COG1091(Dtdp-4-dehydrorhamnose reductase)	CELLULAR PROCESSES AND SIGNALING	K00067	rfbD	dTDP-4-dehydrorhamnose reductase [EC:1.1.1.133]	map00521(Streptomycin biosynthesis); map00523(Polyketide sugar unit biosynthesis)	Metabolism;Metabolism	Biosynthesis of other secondary metabolites;Metabolism of terpenoids and polyketides				KOV62927.1(hypothetical protein ADL00_23485 [Streptomyces sp. AS58])
ctg1_96	9.44	16.62	0	0	ctg1_96	-	scaffold1	118096	118881	-	COG1091(S:Function unknown)	COG1091(-)	POORLY CHARACTERIZED	K00067	rfbD	dTDP-4-dehydrorhamnose reductase [EC:1.1.1.133]	map00521(Streptomycin biosynthesis); map00523(Polyketide sugar unit biosynthesis)	Metabolism;Metabolism	Biosynthesis of other secondary metabolites;Metabolism of terpenoids and polyketides	PF04321.14(RmlD_sub_bind:RmlD substrate binding domain)			WP_067252693.1(dTDP-4-dehydrorhamnose reductase [Streptomyces sp. DSM 15324])
ctg1_1277	4.56	3.9	327.25	20.55	ctg1_1277	-	scaffold1	1590321	1591208	+	COG1209(Q:Secondary metabolites biosynthesis, transport and catabolism)	COG1209(Cytochrome p450)	METABOLISM	K00973	rfbA	glucose-1-phosphate thymidylyltransferase [EC:2.7.7.24]	map00521(Streptomycin biosynthesis); map00523(Polyketide sugar unit biosynthesis); map00525(Acarbose and validamycin biosynthesis)	Metabolism;Metabolism;Metabolism	Biosynthesis of other secondary metabolites;Metabolism of terpenoids and polyketides;Biosynthesis of other secondary metabolites	PF00483.20(NTP_transferase:Nucleotidyl transferase); PF12804.4(NTP_transf_3:MobA-like NTP transferase domain)	GO:0008879(molecular_function:glucose-1-phosphate thymidylyltransferase activity); GO:0046872(molecular_function:metal ion binding); GO:0045226(biological_process:extracellular polysaccharide biosynthetic process)	GO:0005488;GO:0009987;GO:0008152;GO:0003824	ABV49608.1(NDP-hexose synthase [Streptomyces eurythermus])	sp|P95778|RMLA_STRMU(Glucose-1-phosphate thymidylyltransferase OS=Streptococcus mutans serotype c (strain ATCC 700610 / UA159) OX=210007 GN=rmlA PE=3 SV=1)
ctg1_1278	1.21	1.22	231.11	13.7	ctg1_1278	-	scaffold1	1591278	1592276	+	COG1088(Q:Secondary metabolites biosynthesis, transport and catabolism)	COG1088(Cytochrome p450)	METABOLISM	K01710	rfbB	dTDP-glucose 4,6-dehydratase [EC:4.2.1.46]	map00521(Streptomycin biosynthesis); map00523(Polyketide sugar unit biosynthesis); map00525(Acarbose and validamycin biosynthesis); map01055(Biosynthesis of vancomycin group antibiotics)	Metabolism;Metabolism;Metabolism;Metabolism	Biosynthesis of other secondary metabolites;Metabolism of terpenoids and polyketides;Biosynthesis of other secondary metabolites;Metabolism of terpenoids and polyketides	PF16363.2(GDP_Man_Dehyd:GDP-mannose 4,6 dehydratase); PF01370.18(Epimerase:NAD dependent epimerase/dehydratase family); PF01073.16(3Beta_HSD:3-beta hydroxysteroid dehydrogenase/isomerase family); PF02719.12(Polysacc_synt_2:Polysaccharide biosynthesis protein); PF04321.14(RmlD_sub_bind:RmlD substrate binding domain); PF07993.9(NAD_binding_4:Male sterility protein); PF13460.3(NAD_binding_10:NAD(P)H…	GO:0008460(molecular_function:dTDP-glucose 4,6-dehydratase activity); GO:0016491(molecular_function:oxidoreductase activity); GO:0009225(biological_process:nucleotide-sugar metabolic process); GO:0008460(molecular_function:dTDP-glucose 4,6-dehydratase activity); GO:0009225(biological_process:nucleotide-sugar metabolic process)	GO:0009987;GO:0003824;GO:0008152	ABV49607.1(NDP-hexose 4,6-dehydratase [Streptomyces eurythermus])	sp|Q9L9E8|NOVT_STRNV(dTDP-glucose 4,6-dehydratase OS=Streptomyces niveus OX=193462 GN=novT PE=3 SV=1)
ctg1_1922	26.7	9.53	32.6	41.26	ctg1_1922	-	scaffold1	2359608	2360603	+	COG1088(G:Carbohydrate transport and metabolism)	COG1088(solute-binding protein)	METABOLISM	K01710	rfbB	dTDP-glucose 4,6-dehydratase [EC:4.2.1.46]	map00521(Streptomycin biosynthesis); map00523(Polyketide sugar unit biosynthesis); map00525(Acarbose and validamycin biosynthesis); map01055(Biosynthesis of vancomycin group antibiotics)	Metabolism;Metabolism;Metabolism;Metabolism	Biosynthesis of other secondary metabolites;Metabolism of terpenoids and polyketides;Biosynthesis of other secondary metabolites;Metabolism of terpenoids and polyketides	PF16363.2(GDP_Man_Dehyd:GDP-mannose 4,6 dehydratase); PF01370.18(Epimerase:NAD dependent epimerase/dehydratase family); PF01073.16(3Beta_HSD:3-beta hydroxysteroid dehydrogenase/isomerase family); PF02719.12(Polysacc_synt_2:Polysaccharide biosynthesis protein); PF07993.9(NAD_binding_4:Male sterility protein); PF04321.14(RmlD_sub_bind:RmlD substrate binding domain); PF13460.3(NAD_binding_10:NAD(P)H…	GO:0008460(molecular_function:dTDP-glucose 4,6-dehydratase activity); GO:0009225(biological_process:nucleotide-sugar metabolic process)	GO:0009987;GO:0003824;GO:0008152	WP_030777626.1(dTDP-glucose 4,6-dehydratase [Streptomyces lavenduligriseus])	sp|Q9L9E8|NOVT_STRNV(dTDP-glucose 4,6-dehydratase OS=Streptomyces niveus OX=193462 GN=novT PE=3 SV=1)
ctg1_6811	8.97	2.42	0.5	1.53	ctg1_6811	-	scaffold1	7873832	7874839	+	COG0451(S:Function unknown)	COG0451(Polysaccharide pyruvyl transferase)	POORLY CHARACTERIZED	K01710	rfbB	dTDP-glucose 4,6-dehydratase [EC:4.2.1.46]	map00521(Streptomycin biosynthesis); map00523(Polyketide sugar unit biosynthesis); map00525(Acarbose and validamycin biosynthesis); map01055(Biosynthesis of vancomycin group antibiotics)	Metabolism;Metabolism;Metabolism;Metabolism	Biosynthesis of other secondary metabolites;Metabolism of terpenoids and polyketides;Biosynthesis of other secondary metabolites;Metabolism of terpenoids and polyketides	PF01370.18(Epimerase:NAD dependent epimerase/dehydratase family); PF16363.2(GDP_Man_Dehyd:GDP-mannose 4,6 dehydratase); PF01073.16(3Beta_HSD:3-beta hydroxysteroid dehydrogenase/isomerase family); PF02719.12(Polysacc_synt_2:Polysaccharide biosynthesis protein); PF04321.14(RmlD_sub_bind:RmlD substrate binding domain); PF07993.9(NAD_binding_4:Male sterility protein); PF13460.3(NAD_binding_10:NAD(P)H…	GO:0003824(molecular_function:catalytic activity); GO:0050662(molecular_function:coenzyme binding); GO:0008460(molecular_function:dTDP-glucose 4,6-dehydratase activity); GO:0050662(molecular_function:coenzyme binding); GO:0003824(molecular_function:catalytic activity)	GO:0003824;GO:0005488	WP_030784029.1(epimerase [Streptomyces lavenduligriseus])	sp|Q8NBZ7|UXS1_HUMAN(UDP-glucuronic acid decarboxylase 1 OS=Homo sapiens OX=9606 GN=UXS1 PE=1 SV=1)
ctg1_1287	20.6	5.78	799.93	24.59	ctg1_1287	-	scaffold1	1601980	1602597	+	COG1898(S:Function unknown)	COG1898(macrocin-O-methyltransferase)	POORLY CHARACTERIZED	K01790	rfbC	dTDP-4-dehydrorhamnose 3,5-epimerase [EC:5.1.3.13]	map00521(Streptomycin biosynthesis); map00523(Polyketide sugar unit biosynthesis)	Metabolism;Metabolism	Biosynthesis of other secondary metabolites;Metabolism of terpenoids and polyketides	PF00908.14(dTDP_sugar_isom:dTDP-4-dehydrorhamnose 3,5-epimerase)	GO:0008830(molecular_function:dTDP-4-dehydrorhamnose 3,5-epimerase activity)	GO:0003824	ABV49598.1(NDP-hexose 3,(5)-epimerase [Streptomyces eurythermus])	sp|Q5SFD1|CHMJ_STRBI(dTDP-4-dehydro-6-deoxyglucose 3-epimerase OS=Streptomyces bikiniensis OX=1896 GN=chmJ PE=1 SV=1)
ctg1_1268	5.51	3.72	147.29	22.44	ctg1_1268	-	scaffold1	1542624	1543346	-	ENOG410Z9CP(S:Function unknown)	ENOG410Z9CP(Methyltransferase, type)	POORLY CHARACTERIZED	K13311	desVI	dTDP-3-amino-3,4,6-trideoxy-alpha-D-glucopyranose N,N-dimethyltransferase [EC:2.1.1.234]	map00523(Polyketide sugar unit biosynthesis)	Metabolism	Metabolism of terpenoids and polyketides	PF13649.3(Methyltransf_25:Methyltransferase domain); PF08241.9(Methyltransf_11:Methyltransferase domain); PF13489.3(Methyltransf_23:Methyltransferase domain); PF08242.9(Methyltransf_12:Methyltransferase domain); PF13847.3(Methyltransf_31:Methyltransferase domain); PF05401.8(NodS:Nodulation protein S (NodS))	GO:0008168(molecular_function:methyltransferase activity)	GO:0003824	ABW91151.1(N-methyltransferase [Streptomyces eurythermus])	sp|P95748|TYLM1_STRFR(dTDP-3-amino-3,6-dideoxy-alpha-D-glucopyranose N,N-dimethyltransferase OS=Streptomyces fradiae OX=1906 GN=tylM1 PE=1 SV=2)
ctg1_1283	12.14	7.07	327.23	20.15	ctg1_1283	-	scaffold1	1598388	1599383	-	COG0451(S:Function unknown)	COG0451(O-methyltransferase)	POORLY CHARACTERIZED	K13313	tylD	dTDP-4-dehydro-6-deoxy-alpha-D-gulose 4-ketoreductase [EC:1.1.1.364]	map00523(Polyketide sugar unit biosynthesis)	Metabolism	Metabolism of terpenoids and polyketides	PF01370.18(Epimerase:NAD dependent epimerase/dehydratase family); PF16363.2(GDP_Man_Dehyd:GDP-mannose 4,6 dehydratase); PF07993.9(NAD_binding_4:Male sterility protein); PF02719.12(Polysacc_synt_2:Polysaccharide biosynthesis protein); PF01073.16(3Beta_HSD:3-beta hydroxysteroid dehydrogenase/isomerase family); PF04321.14(RmlD_sub_bind:RmlD substrate binding domain); PF08659.7(KR:KR domain); PF00106…	GO:0003824(molecular_function:catalytic activity); GO:0050662(molecular_function:coenzyme binding); GO:0050662(molecular_function:coenzyme binding); GO:0016491(molecular_function:oxidoreductase activity); GO:0017000(biological_process:antibiotic biosynthetic process); GO:0005975(biological_process:carbohydrate metabolic process)	GO:0009987;GO:0003824;GO:0005488;GO:0008152	ABV49602.1(NDP-4-ketoreductase [Streptomyces eurythermus])	sp|Q5SFA6|CHMD_STRBI(dTDP-4-oxo-6-deoxy-D-allose reductase OS=Streptomyces bikiniensis OX=1896 GN=chmD PE=1 SV=1)
ctg1_1263	55.31	23.02	451.42	102.9	ctg1_1263	-	scaffold1	1535300	1536307	-	COG0667(S:Function unknown)	COG0667(Methyltransferase)	POORLY CHARACTERIZED	K13315	eryBII	NDP-hexose C3-ketoreductase / dTDP-4-oxo-2-deoxy-alpha-D-pentos-2-ene 2,3-reductase [EC:1.1.1.-]	map00523(Polyketide sugar unit biosynthesis)	Metabolism	Metabolism of terpenoids and polyketides	PF00248.18(Aldo_ket_red:Aldo/keto reductase family)			ABW91156.1(4-keto-6-deoxy NDP-hexose 2,3-reductase [Streptomyces eurythermus])	sp|O05408|YRPG_BACSU(Uncharacterized oxidoreductase YrpG OS=Bacillus subtilis (strain 168) OX=224308 GN=yrpG PE=3 SV=2)
ctg1_1260	5.26	3.54	63.52	35.08	ctg1_1260	-	scaffold1	1531886	1532494	-	COG1898(M:Cell wall/membrane/envelope biogenesis)	COG1898(DTDP-4-dehydrorhamnose 3,5-epimerase)	CELLULAR PROCESSES AND SIGNALING	K13316	tylCVII	NDP-hexose 5-epimerase [EC:5.1.3.-]	map00523(Polyketide sugar unit biosynthesis)	Metabolism	Metabolism of terpenoids and polyketides	PF00908.14(dTDP_sugar_isom:dTDP-4-dehydrorhamnose 3,5-epimerase)	GO:0008830(molecular_function:dTDP-4-dehydrorhamnose 3,5-epimerase activity)	GO:0003824	ABW91159.1(NDP-hexose 3,5-epimerase [Streptomyces eurythermus])	sp|Q5SFD1|CHMJ_STRBI(dTDP-4-dehydro-6-deoxyglucose 3-epimerase OS=Streptomyces bikiniensis OX=1896 GN=chmJ PE=1 SV=1)
ctg1_1262	9.84	9.98	937.48	22.81	ctg1_1262	-	scaffold1	1533980	1535212	+	ENOG410ZVHI(S:Function unknown); ENOG410XPUU(S:Function unknown); COG0500(S:Function unknown)	ENOG410ZVHI(Putative zinc binding domain); ENOG410XPUU(Methyltransferase); COG0500(Methyltransferase)	POORLY CHARACTERIZED;POORLY CHARACTERIZED;POORLY CHARACTERIZED	K13317	eryBIII	NDP-4-keto-2,6-dideoxyhexose 3-C-methyltransferase [EC:2.1.1.-]	map00523(Polyketide sugar unit biosynthesis)	Metabolism	Metabolism of terpenoids and polyketides	PF08484.8(Methyltransf_14:C-methyltransferase C-terminal domain); PF08421.8(Methyltransf_13:Putative zinc binding domain); PF13489.3(Methyltransf_23:Methyltransferase domain)	GO:0008168(molecular_function:methyltransferase activity)	GO:0003824	ABW91157.1(NDP-hexose 3-C-methyltransferase [Streptomyces eurythermus])	sp|Q9L9E7|NOVU_STRNV(C-methyltransferase NovU OS=Streptomyces niveus OX=193462 GN=novU PE=3 SV=2)
ctg1_1264	55.79	26.76	596.7	112.2	ctg1_1264	-	scaffold1	1536362	1537375	-	COG0451(S:Function unknown)	COG0451(Methyltransferase)	POORLY CHARACTERIZED	K13318	eryBIV	dTDP-4-keto-6-deoxy-L-hexose 4-reductase [EC:1.1.1.-]	map00523(Polyketide sugar unit biosynthesis)	Metabolism	Metabolism of terpenoids and polyketides	PF01370.18(Epimerase:NAD dependent epimerase/dehydratase family); PF16363.2(GDP_Man_Dehyd:GDP-mannose 4,6 dehydratase); PF13460.3(NAD_binding_10:NAD(P)H-binding); PF04321.14(RmlD_sub_bind:RmlD substrate binding domain); PF01073.16(3Beta_HSD:3-beta hydroxysteroid dehydrogenase/isomerase family); PF07993.9(NAD_binding_4:Male sterility protein)	GO:0003824(molecular_function:catalytic activity); GO:0050662(molecular_function:coenzyme binding)	GO:0003824;GO:0005488	ABW91155.1(NDP-hexose 4-ketoreductase [Streptomyces eurythermus])	sp|Q2SYH7|WBIB_BURTA(dTDP-L-rhamnose 4-epimerase OS=Burkholderia thailandensis (strain ATCC 700388 / DSM 13276 / CIP 106301 / E264) OX=271848 GN=wbiB PE=1 SV=1)
ctg1_1279	1.35	1.48	113.64	8.46	ctg1_1279	-	scaffold1	1592385	1594748	+	ENOG410XQGA(S:Function unknown)	ENOG410XQGA(NDP-hexose 2,3-dehydratase)	POORLY CHARACTERIZED	K16435	evaA	dTDP-4-dehydro-6-deoxy-alpha-D-glucopyranose 2,3-dehydratase [EC:4.2.1.159]	map00523(Polyketide sugar unit biosynthesis); map01055(Biosynthesis of vancomycin group antibiotics)	Metabolism;Metabolism	Metabolism of terpenoids and polyketides;Metabolism of terpenoids and polyketides	PF03559.11(Hexose_dehydrat:NDP-hexose 2,3-dehydratase); PF00975.17(Thioesterase:Thioesterase domain)	GO:0016788(molecular_function:hydrolase activity, acting on ester bonds); GO:0009058(biological_process:biosynthetic process)	GO:0003824;GO:0008152	ABV49606.1(NDP-hexose 2,3-dehydratase/thioesterase [Streptomyces eurythermus])	sp|Q9ZGI1|PIKA5_STRVZ(Thioesterase PikA5 OS=Streptomyces venezuelae OX=54571 GN=pikAV PE=1 SV=1)
ctg1_1290	6.56	4.52	306.49	16.94	ctg1_1290	-	scaffold1	1604909	1606030	+	COG0399(S:Function unknown)	COG0399(RmlD substrate binding domain)	POORLY CHARACTERIZED	K16436	evaB	dTDP-3-amino-2,3,6-trideoxy-4-keto-D-glucose/dTDP-3-amino-3,4,6-trideoxy-alpha-D-glucose/dTDP-2,6-dideoxy-D-kanosamine transaminase [EC:2.6.1.- 2.6.1.106]	map00523(Polyketide sugar unit biosynthesis); map01055(Biosynthesis of vancomycin group antibiotics)	Metabolism;Metabolism	Metabolism of terpenoids and polyketides;Metabolism of terpenoids and polyketides	PF01041.14(DegT_DnrJ_EryC1:DegT/DnrJ/EryC1/StrS aminotransferase family); PF00266.16(Aminotran_5:Aminotransferase class-V)	GO:0008483(molecular_function:transaminase activity)	GO:0003824	ABV49595.1(NDP-hexose aminotransferase [Streptomyces eurythermus])	sp|Q9F837|MEDII_MICMH(dTDP-3-amino-3,4,6-trideoxy-alpha-D-glucose transaminase OS=Micromonospora megalomicea subsp. nigra OX=136926 GN=megDII PE=1 SV=1)
map00525 Acarbose and validamycin biosynthesis (11)
ctg1_1277	4.56	3.9	327.25	20.55	ctg1_1277	-	scaffold1	1590321	1591208	+	COG1209(Q:Secondary metabolites biosynthesis, transport and catabolism)	COG1209(Cytochrome p450)	METABOLISM	K00973	rfbA	glucose-1-phosphate thymidylyltransferase [EC:2.7.7.24]	map00521(Streptomycin biosynthesis); map00523(Polyketide sugar unit biosynthesis); map00525(Acarbose and validamycin biosynthesis)	Metabolism;Metabolism;Metabolism	Biosynthesis of other secondary metabolites;Metabolism of terpenoids and polyketides;Biosynthesis of other secondary metabolites	PF00483.20(NTP_transferase:Nucleotidyl transferase); PF12804.4(NTP_transf_3:MobA-like NTP transferase domain)	GO:0008879(molecular_function:glucose-1-phosphate thymidylyltransferase activity); GO:0046872(molecular_function:metal ion binding); GO:0045226(biological_process:extracellular polysaccharide biosynthetic process)	GO:0005488;GO:0009987;GO:0008152;GO:0003824	ABV49608.1(NDP-hexose synthase [Streptomyces eurythermus])	sp|P95778|RMLA_STRMU(Glucose-1-phosphate thymidylyltransferase OS=Streptococcus mutans serotype c (strain ATCC 700610 / UA159) OX=210007 GN=rmlA PE=3 SV=1)
ctg1_429	3236.13	84.94	0.46	0	ctg1_429	-	scaffold1	527541	528608	-	COG1209(M:Cell wall/membrane/envelope biogenesis)	COG1209(Catalyzes the formation of dTDP-glucose, from dTTP and glucose 1-phosphate, as well as its pyrophosphorolysis (By similarity))	CELLULAR PROCESSES AND SIGNALING	K00973	rfbA	glucose-1-phosphate thymidylyltransferase [EC:2.7.7.24]	map00521(Streptomycin biosynthesis); map00523(Polyketide sugar unit biosynthesis); map00525(Acarbose and validamycin biosynthesis)	Metabolism;Metabolism;Metabolism	Biosynthesis of other secondary metabolites;Metabolism of terpenoids and polyketides;Biosynthesis of other secondary metabolites	PF00483.20(NTP_transferase:Nucleotidyl transferase); PF12804.4(NTP_transf_3:MobA-like NTP transferase domain)			WP_030619018.1(glucose-1-phosphate thymidylyltransferase [Streptomyces achromogenes])	sp|P08075|RMLA_STRGR(Glucose-1-phosphate thymidylyltransferase OS=Streptomyces griseus OX=1911 GN=strD PE=3 SV=1)
ctg1_1278	1.21	1.22	231.11	13.7	ctg1_1278	-	scaffold1	1591278	1592276	+	COG1088(Q:Secondary metabolites biosynthesis, transport and catabolism)	COG1088(Cytochrome p450)	METABOLISM	K01710	rfbB	dTDP-glucose 4,6-dehydratase [EC:4.2.1.46]	map00521(Streptomycin biosynthesis); map00523(Polyketide sugar unit biosynthesis); map00525(Acarbose and validamycin biosynthesis); map01055(Biosynthesis of vancomycin group antibiotics)	Metabolism;Metabolism;Metabolism;Metabolism	Biosynthesis of other secondary metabolites;Metabolism of terpenoids and polyketides;Biosynthesis of other secondary metabolites;Metabolism of terpenoids and polyketides	PF16363.2(GDP_Man_Dehyd:GDP-mannose 4,6 dehydratase); PF01370.18(Epimerase:NAD dependent epimerase/dehydratase family); PF01073.16(3Beta_HSD:3-beta hydroxysteroid dehydrogenase/isomerase family); PF02719.12(Polysacc_synt_2:Polysaccharide biosynthesis protein); PF04321.14(RmlD_sub_bind:RmlD substrate binding domain); PF07993.9(NAD_binding_4:Male sterility protein); PF13460.3(NAD_binding_10:NAD(P)H…	GO:0008460(molecular_function:dTDP-glucose 4,6-dehydratase activity); GO:0016491(molecular_function:oxidoreductase activity); GO:0009225(biological_process:nucleotide-sugar metabolic process); GO:0008460(molecular_function:dTDP-glucose 4,6-dehydratase activity); GO:0009225(biological_process:nucleotide-sugar metabolic process)	GO:0009987;GO:0003824;GO:0008152	ABV49607.1(NDP-hexose 4,6-dehydratase [Streptomyces eurythermus])	sp|Q9L9E8|NOVT_STRNV(dTDP-glucose 4,6-dehydratase OS=Streptomyces niveus OX=193462 GN=novT PE=3 SV=1)
ctg1_1922	26.7	9.53	32.6	41.26	ctg1_1922	-	scaffold1	2359608	2360603	+	COG1088(G:Carbohydrate transport and metabolism)	COG1088(solute-binding protein)	METABOLISM	K01710	rfbB	dTDP-glucose 4,6-dehydratase [EC:4.2.1.46]	map00521(Streptomycin biosynthesis); map00523(Polyketide sugar unit biosynthesis); map00525(Acarbose and validamycin biosynthesis); map01055(Biosynthesis of vancomycin group antibiotics)	Metabolism;Metabolism;Metabolism;Metabolism	Biosynthesis of other secondary metabolites;Metabolism of terpenoids and polyketides;Biosynthesis of other secondary metabolites;Metabolism of terpenoids and polyketides	PF16363.2(GDP_Man_Dehyd:GDP-mannose 4,6 dehydratase); PF01370.18(Epimerase:NAD dependent epimerase/dehydratase family); PF01073.16(3Beta_HSD:3-beta hydroxysteroid dehydrogenase/isomerase family); PF02719.12(Polysacc_synt_2:Polysaccharide biosynthesis protein); PF07993.9(NAD_binding_4:Male sterility protein); PF04321.14(RmlD_sub_bind:RmlD substrate binding domain); PF13460.3(NAD_binding_10:NAD(P)H…	GO:0008460(molecular_function:dTDP-glucose 4,6-dehydratase activity); GO:0009225(biological_process:nucleotide-sugar metabolic process)	GO:0009987;GO:0003824;GO:0008152	WP_030777626.1(dTDP-glucose 4,6-dehydratase [Streptomyces lavenduligriseus])	sp|Q9L9E8|NOVT_STRNV(dTDP-glucose 4,6-dehydratase OS=Streptomyces niveus OX=193462 GN=novT PE=3 SV=1)
ctg1_428	1536.59	28.61	0	0	ctg1_428	-	scaffold1	526567	527544	-	COG1088(M:Cell wall/membrane/envelope biogenesis)	COG1088(dTDP-glucose 4-6-dehydratase)	CELLULAR PROCESSES AND SIGNALING	K01710	rfbB	dTDP-glucose 4,6-dehydratase [EC:4.2.1.46]	map00521(Streptomycin biosynthesis); map00523(Polyketide sugar unit biosynthesis); map00525(Acarbose and validamycin biosynthesis); map01055(Biosynthesis of vancomycin group antibiotics)	Metabolism;Metabolism;Metabolism;Metabolism	Biosynthesis of other secondary metabolites;Metabolism of terpenoids and polyketides;Biosynthesis of other secondary metabolites;Metabolism of terpenoids and polyketides	PF16363.2(GDP_Man_Dehyd:GDP-mannose 4,6 dehydratase); PF01370.18(Epimerase:NAD dependent epimerase/dehydratase family); PF01073.16(3Beta_HSD:3-beta hydroxysteroid dehydrogenase/isomerase family); PF02719.12(Polysacc_synt_2:Polysaccharide biosynthesis protein); PF04321.14(RmlD_sub_bind:RmlD substrate binding domain); PF07993.9(NAD_binding_4:Male sterility protein); PF13460.3(NAD_binding_10:NAD(P)H…	GO:0008460(molecular_function:dTDP-glucose 4,6-dehydratase activity); GO:0009225(biological_process:nucleotide-sugar metabolic process)	GO:0009987;GO:0003824;GO:0008152	WP_030619020.1(dTDP-glucose 4,6-dehydratase [Streptomyces achromogenes])	sp|P29782|RMLB_STRGR(dTDP-glucose 4,6-dehydratase OS=Streptomyces griseus OX=1911 GN=strE PE=1 SV=1)
ctg1_6811	8.97	2.42	0.5	1.53	ctg1_6811	-	scaffold1	7873832	7874839	+	COG0451(S:Function unknown)	COG0451(Polysaccharide pyruvyl transferase)	POORLY CHARACTERIZED	K01710	rfbB	dTDP-glucose 4,6-dehydratase [EC:4.2.1.46]	map00521(Streptomycin biosynthesis); map00523(Polyketide sugar unit biosynthesis); map00525(Acarbose and validamycin biosynthesis); map01055(Biosynthesis of vancomycin group antibiotics)	Metabolism;Metabolism;Metabolism;Metabolism	Biosynthesis of other secondary metabolites;Metabolism of terpenoids and polyketides;Biosynthesis of other secondary metabolites;Metabolism of terpenoids and polyketides	PF01370.18(Epimerase:NAD dependent epimerase/dehydratase family); PF16363.2(GDP_Man_Dehyd:GDP-mannose 4,6 dehydratase); PF01073.16(3Beta_HSD:3-beta hydroxysteroid dehydrogenase/isomerase family); PF02719.12(Polysacc_synt_2:Polysaccharide biosynthesis protein); PF04321.14(RmlD_sub_bind:RmlD substrate binding domain); PF07993.9(NAD_binding_4:Male sterility protein); PF13460.3(NAD_binding_10:NAD(P)H…	GO:0003824(molecular_function:catalytic activity); GO:0050662(molecular_function:coenzyme binding); GO:0008460(molecular_function:dTDP-glucose 4,6-dehydratase activity); GO:0050662(molecular_function:coenzyme binding); GO:0003824(molecular_function:catalytic activity)	GO:0003824;GO:0005488	WP_030784029.1(epimerase [Streptomyces lavenduligriseus])	sp|Q8NBZ7|UXS1_HUMAN(UDP-glucuronic acid decarboxylase 1 OS=Homo sapiens OX=9606 GN=UXS1 PE=1 SV=1)
ctg1_440	1589.02	8.24	0.2	0.15	ctg1_440	-	scaffold1	543565	544776	+	COG0337(E:Amino acid transport and metabolism)	COG0337(3-dehydroquinate synthase)	METABOLISM	K19969	acbC	2-epi-5-epi-valiolone synthase [EC:4.2.3.152]	map00525(Acarbose and validamycin biosynthesis)	Metabolism	Biosynthesis of other secondary metabolites	PF01761.17(DHQ_synthase:3-dehydroquinate synthase); PF13685.3(Fe-ADH_2:Iron-containing alcohol dehydrogenase)			WP_030794174.1(2-epi-5-epi-valiolone synthase [Streptomyces lavenduligriseus])	sp|B0B0T7|EEVS_STRGA(2-epi-5-epi-valiolone synthase OS=Streptomyces glaucescens OX=1907 GN=gacC PE=1 SV=1)
ctg1_1361	56.85	38.45	36.93	19.33	ctg1_1361	-	scaffold1	1695140	1695631	-	ENOG410ZKZF(E:Amino acid transport and metabolism)	ENOG410ZKZF(aminopeptidase)	METABOLISM	K19978	acbK	acarbose 7IV-phosphotransferase [EC:2.7.1.187]	map00525(Acarbose and validamycin biosynthesis)	Metabolism	Biosynthesis of other secondary metabolites	PF00294.21(PfkB:pfkB family carbohydrate kinase)	GO:0016773(molecular_function:phosphotransferase activity, alcohol group as acceptor); GO:0008673(molecular_function:2-dehydro-3-deoxygluconokinase activity); GO:0016301(molecular_function:kinase activity); GO:0016301(molecular_function:kinase activity); GO:0016773(molecular_function:phosphotransferase activity, alcohol group as acceptor)	GO:0003824	WP_030788688.1(adenosine kinase [Streptomyces lavenduligriseus])	sp|Q8RMD4|ACBK_ACTS5(Acarbose 7(IV)-phosphotransferase OS=Actinoplanes sp. (strain ATCC 31044 / CBS 674.73 / SE50/110) OX=134676 GN=acbK PE=1 SV=2)
ctg1_1362	90.92	58.2	66.85	9.42	ctg1_1362	-	scaffold1	1695628	1695909	-	ENOG410ZKZF(S:Function unknown)	ENOG410ZKZF(pfkb domain protein)	POORLY CHARACTERIZED	K19978	acbK	acarbose 7IV-phosphotransferase [EC:2.7.1.187]	map00525(Acarbose and validamycin biosynthesis)	Metabolism	Biosynthesis of other secondary metabolites		GO:0016773(molecular_function:phosphotransferase activity, alcohol group as acceptor); GO:0008673(molecular_function:2-dehydro-3-deoxygluconokinase activity); GO:0016301(molecular_function:kinase activity); GO:0016301(molecular_function:kinase activity); GO:0016773(molecular_function:phosphotransferase activity, alcohol group as acceptor)	GO:0003824	WP_030788688.1(adenosine kinase [Streptomyces lavenduligriseus])	sp|Q8RMD4|ACBK_ACTS5(Acarbose 7(IV)-phosphotransferase OS=Actinoplanes sp. (strain ATCC 31044 / CBS 674.73 / SE50/110) OX=134676 GN=acbK PE=1 SV=2)
ctg1_437	1027.17	13.35	0.27	0	ctg1_437	-	scaffold1	537536	538486	+	ENOG410ZKZF(S:Function unknown)	ENOG410ZKZF(pfkb domain protein)	POORLY CHARACTERIZED	K19978	acbK	acarbose 7IV-phosphotransferase [EC:2.7.1.187]	map00525(Acarbose and validamycin biosynthesis)	Metabolism	Biosynthesis of other secondary metabolites	PF00294.21(PfkB:pfkB family carbohydrate kinase)			WP_051816252.1(carbohydrate kinase family protein [Streptomyces lavenduligriseus])	sp|Q8RMD4|ACBK_ACTS5(Acarbose 7(IV)-phosphotransferase OS=Actinoplanes sp. (strain ATCC 31044 / CBS 674.73 / SE50/110) OX=134676 GN=acbK PE=1 SV=2)
ctg1_434	507.62	18.52	0	0	ctg1_434	-	scaffold1	532863	534350	+	ENOG410Y5Z7(S:Function unknown)	ENOG410Y5Z7(-)	POORLY CHARACTERIZED	K20426	acbU	1-epi-valienol-7-phosphate kinase [EC:2.7.-.-]	map00525(Acarbose and validamycin biosynthesis)	Metabolism	Biosynthesis of other secondary metabolites				WP_030794162.1(hypothetical protein [Streptomyces lavenduligriseus])
ctg1_436	1092.93	16.21	0.22	0.17	ctg1_436	-	scaffold1	536433	537539	+	COG0448(G:Carbohydrate transport and metabolism)	COG0448(Catalyzes the synthesis of ADP-glucose, a sugar donor used in elongation reactions on alpha-glucans (By similarity))	METABOLISM	K20427	acbR	valienol-1-phosphate guanylyltransferase [EC:2.7.7.91]	map00525(Acarbose and validamycin biosynthesis)	Metabolism	Biosynthesis of other secondary metabolites	PF00483.20(NTP_transferase:Nucleotidyl transferase); PF12804.4(NTP_transf_3:MobA-like NTP transferase domain)			WP_106980822.1(1-epi-valienol-1,7-bisphosphate-1-adenylyltransferase [Streptomyces lavenduligriseus])	sp|H2K888|VALB_STRHJ(Valienol-1-phosphate guanylyltransferase OS=Streptomyces hygroscopicus subsp. jinggangensis (strain 5008) OX=1133850 GN=valB PE=1 SV=1)
ctg1_430	3217.84	93.47	0.18	0.71	ctg1_430	-	scaffold1	528853	530145	+	COG0160(M:Cell wall/membrane/envelope biogenesis)	COG0160(Catalyzes the formation of dTDP-glucose, from dTTP and glucose 1-phosphate, as well as its pyrophosphorolysis (By similarity))	CELLULAR PROCESSES AND SIGNALING	K20428	acbV	dTDP-4-amino-4,6-dideoxy-D-glucose transaminase [EC:2.6.1.33]	map00525(Acarbose and validamycin biosynthesis)	Metabolism	Biosynthesis of other secondary metabolites	PF00202.18(Aminotran_3:Aminotransferase class-III)			WP_030794156.1(aspartate aminotransferase family protein [Streptomyces lavenduligriseus])	sp|P16932|DGDA_BURCE(2,2-dialkylglycine decarboxylase OS=Burkholderia cepacia OX=292 GN=dgdA PE=1 SV=3)
ctg1_435	909.62	16.67	0.21	0	ctg1_435	-	scaffold1	534347	536440	+	ENOG410YJIF(M:Cell wall/membrane/envelope biogenesis)	ENOG410YJIF(-)	CELLULAR PROCESSES AND SIGNALING	K20430	acbS	glycosyltransferase AcbS [EC:2.4.-.-]	map00525(Acarbose and validamycin biosynthesis)	Metabolism	Biosynthesis of other secondary metabolites	PF13439.3(Glyco_transf_4:Glycosyltransferase Family 4); PF08323.8(Glyco_transf_5:Starch synthase catalytic domain); PF13692.3(Glyco_trans_1_4:Glycosyl transferases group 1)			WP_030794164.1(glycosyl transferase [Streptomyces lavenduligriseus])
ctg1_438	1087.94	19.75	0	0	ctg1_438	-	scaffold1	538497	541511	+	ENOG410YJIF(M:Cell wall/membrane/envelope biogenesis); COG0561(S:Function unknown)	ENOG410YJIF(-); COG0561(,hydrolase)	CELLULAR PROCESSES AND SIGNALING;POORLY CHARACTERIZED	K20430	acbS	glycosyltransferase AcbS [EC:2.4.-.-]	map00525(Acarbose and validamycin biosynthesis)	Metabolism	Biosynthesis of other secondary metabolites	PF08282.9(Hydrolase_3:haloacid dehalogenase-like hydrolase); PF05116.10(S6PP:Sucrose-6F-phosphate phosphohydrolase); PF08323.8(Glyco_transf_5:Starch synthase catalytic domain); PF00702.23(Hydrolase:haloacid dehalogenase-like hydrolase); PF13692.3(Glyco_trans_1_4:Glycosyl transferases group 1); PF13439.3(Glyco_transf_4:Glycosyltransferase Family 4)			WP_079187038.1(HAD-IIB family hydrolase [Streptomyces sp. TSRI0107])	sp|Q8L5Z4|YBEY_ARATH(Endoribonuclease YBEY, chloroplastic OS=Arabidopsis thaliana OX=3702 GN=YBEY PE=1 SV=1)
ctg1_7780	3.5	19.78	0	0	ctg1_7780	-	scaffold1	8982354	8982893	+	ENOG4111MRE(S:Function unknown)	ENOG4111MRE(glyoxalase bleomycin resistance protein dioxygenase)	POORLY CHARACTERIZED	K20431	cetB	2-epi-5-epi-valiolone epimerase [EC:5.1.3.33]	map00525(Acarbose and validamycin biosynthesis)	Metabolism	Biosynthesis of other secondary metabolites	PF13669.3(Glyoxalase_4:Glyoxalase/Bleomycin resistance protein/Dioxygenase superfamily); PF00903.22(Glyoxalase:Glyoxalase/Bleomycin resistance protein/Dioxygenase superfamily); PF13468.3(Glyoxalase_3:Glyoxalase-like domain)	GO:0016829(molecular_function:lyase activity)	GO:0003824	WP_030776668.1(VOC family protein [Streptomyces lavenduligriseus])	sp|A1YPR3|CETB_ACTSX(2-epi-5-epi-valiolone epimerase OS=Actinomyces sp. OX=29317 GN=cetB PE=1 SV=1)
ctg1_443	710.25	13.56	0.82	0	ctg1_443	-	scaffold1	546159	547097	+	COG1091(G:Carbohydrate transport and metabolism)	COG1091(ROK family)	METABOLISM	K20432	valK	5-epi-valiolone dehydratase [EC:4.2.1.-]	map00525(Acarbose and validamycin biosynthesis)	Metabolism	Biosynthesis of other secondary metabolites	PF04321.14(RmlD_sub_bind:RmlD substrate binding domain); PF01370.18(Epimerase:NAD dependent epimerase/dehydratase family); PF16363.2(GDP_Man_Dehyd:GDP-mannose 4,6 dehydratase)			WP_051816256.1(hypothetical protein [Streptomyces lavenduligriseus])
ctg1_442	970.08	33.19	0	0	ctg1_442	-	scaffold1	545122	546162	+	ENOG410XZ38(S:Function unknown); COG1940(G:Carbohydrate transport and metabolism)	ENOG410XZ38(-); COG1940(ROK family)	POORLY CHARACTERIZED;METABOLISM	K20433	valC	C7-cyclitol 7-kinase [EC:2.7.1.214]	map00525(Acarbose and validamycin biosynthesis)	Metabolism	Biosynthesis of other secondary metabolites	PF00480.17(ROK:ROK family)			WP_030794179.1(ROK family protein [Streptomyces lavenduligriseus])	sp|Q15JG5|VLDC_STRHL(C(7)-cyclitol 7-kinase OS=Streptomyces hygroscopicus subsp. limoneus OX=264445 GN=vldC PE=3 SV=1)
map00360 Phenylalanine metabolism (25)
ctg1_810	18.28	12.08	0	0	ctg1_810	-	scaffold1	961197	962309	-	COG1062(S:Function unknown)	COG1062(Serine Threonine protein kinase)	POORLY CHARACTERIZED	K00055		aryl-alcohol dehydrogenase [EC:1.1.1.90]	map00360(Phenylalanine metabolism); map00622(Xylene degradation); map00623(Toluene degradation); map00350(Tyrosine metabolism)	Metabolism;Metabolism;Metabolism;Metabolism	Amino acid metabolism;Xenobiotics biodegradation and metabolism;Xenobiotics biodegradation and metabolism;Amino acid metabolism	PF08240.9(ADH_N:Alcohol dehydrogenase GroES-like domain); PF00107.23(ADH_zinc_N:Zinc-binding dehydrogenase); PF13602.3(ADH_zinc_N_2:Zinc-binding dehydrogenase); PF16912.2(Glu_dehyd_C:Glucose dehydrogenase C-terminus)	GO:0016491(molecular_function:oxidoreductase activity); GO:0008270(molecular_function:zinc ion binding)	GO:0005488;GO:0003824	WP_053650029.1(NAD(P)-dependent alcohol dehydrogenase [Streptomyces])	sp|P39849|XYLB_PSEPU(Aryl-alcohol dehydrogenase OS=Pseudomonas putida OX=303 GN=xylB PE=1 SV=1)
ctg1_1589	43.15	41.04	9.54	8.21	ctg1_1589	-	scaffold1	1970373	1972187	+	COG1250(S:Function unknown)	COG1250(Gcn5-related n-acetyltransferase)	POORLY CHARACTERIZED	K00074	paaH	3-hydroxybutyryl-CoA dehydrogenase [EC:1.1.1.157]	map00362(Benzoate degradation); map00360(Phenylalanine metabolism); map00650(Butanoate metabolism)	Metabolism;Metabolism;Metabolism	Xenobiotics biodegradation and metabolism;Amino acid metabolism;Carbohydrate metabolism	PF02737.15(3HCDH_N:3-hydroxyacyl-CoA dehydrogenase, NAD binding domain); PF00725.19(3HCDH:3-hydroxyacyl-CoA dehydrogenase, C-terminal domain); PF03807.14(F420_oxidored:NADP oxidoreductase coenzyme F420-dependent); PF03446.12(NAD_binding_2:NAD binding domain of 6-phosphogluconate dehydrogenase); PF02558.13(ApbA:Ketopantoate reductase PanE/ApbA); PF02254.15(TrkA_N:TrkA-N domain); PF01210.20(NAD_Gly…	GO:0003857(molecular_function:3-hydroxyacyl-CoA dehydrogenase activity); GO:0006631(biological_process:fatty acid metabolic process)	GO:0009987;GO:0003824;GO:0008152	WP_030787583.1(3-hydroxybutyryl-CoA dehydrogenase [Streptomyces lavenduligriseus])	sp|P77851|HBD_THETC(3-hydroxybutyryl-CoA dehydrogenase OS=Thermoanaerobacterium thermosaccharolyticum (strain ATCC 7956 / DSM 571 / NCIB 9385 / NCA 3814) OX=580327 GN=hbd PE=3 SV=2)
ctg1_2569	563.55	222.84	652.95	1662.21	ctg1_2569	-	scaffold1	3143571	3144419	-	COG1250(S:Function unknown)	COG1250(stage II sporulation protein)	POORLY CHARACTERIZED	K00074	paaH	3-hydroxybutyryl-CoA dehydrogenase [EC:1.1.1.157]	map00362(Benzoate degradation); map00360(Phenylalanine metabolism); map00650(Butanoate metabolism)	Metabolism;Metabolism;Metabolism	Xenobiotics biodegradation and metabolism;Amino acid metabolism;Carbohydrate metabolism	PF02737.15(3HCDH_N:3-hydroxyacyl-CoA dehydrogenase, NAD binding domain); PF00725.19(3HCDH:3-hydroxyacyl-CoA dehydrogenase, C-terminal domain); PF03446.12(NAD_binding_2:NAD binding domain of 6-phosphogluconate dehydrogenase)			WP_030610137.1(3-hydroxyacyl-CoA dehydrogenase family protein [Streptomyces achromogenes])	sp|P77851|HBD_THETC(3-hydroxybutyryl-CoA dehydrogenase OS=Thermoanaerobacterium thermosaccharolyticum (strain ATCC 7956 / DSM 571 / NCIB 9385 / NCA 3814) OX=580327 GN=hbd PE=3 SV=2)
ctg1_3190	9.31	12.69	11.62	12.78	ctg1_3190	-	scaffold1	3833710	3834582	+	COG1250(S:Function unknown); ENOG4111R62(C:Energy production and conversion)	COG1250(-); ENOG4111R62(3-hydroxyacyl-CoA dehydrogenase, C-terminal domain)	POORLY CHARACTERIZED;METABOLISM	K00074	paaH	3-hydroxybutyryl-CoA dehydrogenase [EC:1.1.1.157]	map00362(Benzoate degradation); map00360(Phenylalanine metabolism); map00650(Butanoate metabolism)	Metabolism;Metabolism;Metabolism	Xenobiotics biodegradation and metabolism;Amino acid metabolism;Carbohydrate metabolism	PF02737.15(3HCDH_N:3-hydroxyacyl-CoA dehydrogenase, NAD binding domain); PF00725.19(3HCDH:3-hydroxyacyl-CoA dehydrogenase, C-terminal domain); PF01210.20(NAD_Gly3P_dh_N:NAD-dependent glycerol-3-phosphate dehydrogenase N-terminus)	GO:0003857(molecular_function:3-hydroxyacyl-CoA dehydrogenase activity); GO:0070403(molecular_function:NAD+ binding); GO:0006631(biological_process:fatty acid metabolic process)	GO:0005488;GO:0009987;GO:0003824;GO:0008152	WP_030879879.1(3-hydroxyacyl-CoA dehydrogenase family protein [Streptomyces varsoviensis])	sp|P52041|HBD_CLOAB(3-hydroxybutyryl-CoA dehydrogenase OS=Clostridium acetobutylicum (strain ATCC 824 / DSM 792 / JCM 1419 / LMG 5710 / VKM B-1787) OX=272562 GN=hbd PE=1 SV=2)
ctg1_3792	283.12	37.04	279.12	89.91	ctg1_3792	-	scaffold1	4495580	4497094	-	COG1250(K:Transcription)	COG1250(transcriptional regulator)	INFORMATION STORAGE AND PROCESSING	K00074	paaH	3-hydroxybutyryl-CoA dehydrogenase [EC:1.1.1.157]	map00362(Benzoate degradation); map00360(Phenylalanine metabolism); map00650(Butanoate metabolism)	Metabolism;Metabolism;Metabolism	Xenobiotics biodegradation and metabolism;Amino acid metabolism;Carbohydrate metabolism	PF02737.15(3HCDH_N:3-hydroxyacyl-CoA dehydrogenase, NAD binding domain); PF00725.19(3HCDH:3-hydroxyacyl-CoA dehydrogenase, C-terminal domain); PF03446.12(NAD_binding_2:NAD binding domain of 6-phosphogluconate dehydrogenase)	GO:0003857(molecular_function:3-hydroxyacyl-CoA dehydrogenase activity); GO:0006631(biological_process:fatty acid metabolic process)	GO:0009987;GO:0003824;GO:0008152	WP_030609404.1(3-hydroxyacyl-CoA dehydrogenase [Streptomyces achromogenes])	sp|P76083|PAAH_ECOLI(3-hydroxyadipyl-CoA dehydrogenase OS=Escherichia coli (strain K12) OX=83333 GN=paaH PE=1 SV=1)
ctg1_6099	321.57	87.47	433.2	271.02	ctg1_6099	-	scaffold1	7087254	7088114	-	COG1250(J:Translation, ribosomal structure and biogenesis)	COG1250(Is required not only for elongation of protein synthesis but also for the initiation of all mRNA translation through initiator tRNA(fMet) aminoacylation (By similarity))	INFORMATION STORAGE AND PROCESSING	K00074	paaH	3-hydroxybutyryl-CoA dehydrogenase [EC:1.1.1.157]	map00362(Benzoate degradation); map00360(Phenylalanine metabolism); map00650(Butanoate metabolism)	Metabolism;Metabolism;Metabolism	Xenobiotics biodegradation and metabolism;Amino acid metabolism;Carbohydrate metabolism	PF02737.15(3HCDH_N:3-hydroxyacyl-CoA dehydrogenase, NAD binding domain); PF00725.19(3HCDH:3-hydroxyacyl-CoA dehydrogenase, C-terminal domain); PF03446.12(NAD_binding_2:NAD binding domain of 6-phosphogluconate dehydrogenase)			WP_030781209.1(3-hydroxybutyryl-CoA dehydrogenase [Streptomyces lavenduligriseus])	sp|P9WNP7|FADB2_MYCTU(3-hydroxybutyryl-CoA dehydrogenase OS=Mycobacterium tuberculosis (strain ATCC 25618 / H37Rv) OX=83332 GN=fadB2 PE=1 SV=1)
ctg1_7723	30.66	15.7	0	0	ctg1_7723	-	scaffold1	8917420	8918319	+	COG1250(Q:Secondary metabolites biosynthesis, transport and catabolism)	COG1250(non-ribosomal peptide synthetase)	METABOLISM	K00074	paaH	3-hydroxybutyryl-CoA dehydrogenase [EC:1.1.1.157]	map00362(Benzoate degradation); map00360(Phenylalanine metabolism); map00650(Butanoate metabolism)	Metabolism;Metabolism;Metabolism	Xenobiotics biodegradation and metabolism;Amino acid metabolism;Carbohydrate metabolism	PF02737.15(3HCDH_N:3-hydroxyacyl-CoA dehydrogenase, NAD binding domain); PF00725.19(3HCDH:3-hydroxyacyl-CoA dehydrogenase, C-terminal domain); PF03446.12(NAD_binding_2:NAD binding domain of 6-phosphogluconate dehydrogenase); PF01266.21(DAO:FAD dependent oxidoreductase)	GO:0003857(molecular_function:3-hydroxyacyl-CoA dehydrogenase activity); GO:0070403(molecular_function:NAD+ binding); GO:0006631(biological_process:fatty acid metabolic process)	GO:0005488;GO:0009987;GO:0003824;GO:0008152	WP_037700253.1(3-hydroxyacyl-CoA dehydrogenase family protein [Streptomyces lavenduligriseus])	sp|P77851|HBD_THETC(3-hydroxybutyryl-CoA dehydrogenase OS=Thermoanaerobacterium thermosaccharolyticum (strain ATCC 7956 / DSM 571 / NCIB 9385 / NCA 3814) OX=580327 GN=hbd PE=3 SV=2)
ctg1_5909	9.27	5.57	4.87	10.57	ctg1_5909	-	scaffold1	6880652	6882265	+	COG1231(E:Amino acid transport and metabolism)	COG1231(L-amino-acid oxidase activity)	METABOLISM	K00274	aofH	monoamine oxidase [EC:1.4.3.4]	map00260(Glycine, serine and threonine metabolism); map00340(Histidine metabolism); map00330(Arginine and proline metabolism); map05031(Amphetamine addiction); map00950(Isoquinoline alkaloid biosynthesis); map00360(Phenylalanine metabolism); map00350(Tyrosine metabolism); map04728(Dopaminergic synapse); map05034(Alcoholism); map04726(Serotonergic synapse); map05030(Cocaine addiction); map00380(Tr…	Metabolism;Metabolism;Metabolism;Human Diseases;Metabolism;Metabolism;Metabolism;Organismal Systems;Human Diseases;Organismal Systems;Human Diseases;Metabolism;Metabolism	Amino acid metabolism;Amino acid metabolism;Amino acid metabolism;Substance dependence;Biosynthesis of other secondary metabolites;Amino acid metabolism;Amino acid metabolism;Nervous system;Substance dependence;Nervous system;Substance dependence;Amino acid metabolism;Xenobiotics biodegradation and metabolism	PF01593.21(Amino_oxidase:Flavin containing amine oxidoreductase); PF13450.3(NAD_binding_8:NAD(P)-binding Rossmann-like domain); PF07992.11(Pyr_redox_2:Pyridine nucleotide-disulphide oxidoreductase); PF00890.21(FAD_binding_2:FAD binding domain); PF01266.21(DAO:FAD dependent oxidoreductase); PF01494.16(FAD_binding_3:FAD binding domain)	GO:0016491(molecular_function:oxidoreductase activity)	GO:0003824	WP_078637735.1(FAD-dependent oxidoreductase [Streptomyces lavenduligriseus])
ctg1_1836	432.87	643.05	1028.5	2878.46	ctg1_1836	-	scaffold1	2260995	2262341	-	COG3733(Q:Secondary metabolites biosynthesis, transport and catabolism)	COG3733(amine oxidase)	METABOLISM	K00276	tynA	primary-amine oxidase [EC:1.4.3.21]	map00260(Glycine, serine and threonine metabolism); map00960(Tropane, piperidine and pyridine alkaloid biosynthesis); map00950(Isoquinoline alkaloid biosynthesis); map00360(Phenylalanine metabolism); map00350(Tyrosine metabolism); map00410(beta-Alanine metabolism)	Metabolism;Metabolism;Metabolism;Metabolism;Metabolism;Metabolism	Amino acid metabolism;Biosynthesis of other secondary metabolites;Biosynthesis of other secondary metabolites;Amino acid metabolism;Amino acid metabolism;Metabolism of other amino acids	PF01179.17(Cu_amine_oxid:Copper amine oxidase, enzyme domain)	GO:0048038(molecular_function:quinone binding); GO:0005507(molecular_function:copper ion binding); GO:0009308(biological_process:amine metabolic process); GO:0008131(molecular_function:primary amine oxidase activity)	GO:0003824;GO:0005488;GO:0008152	WP_030777801.1(copper amine oxidase [Streptomyces lavenduligriseus])	sp|P0DO00|AMO2_ARATH(Primary amine oxidase 2 OS=Arabidopsis thaliana OX=3702 GN=At1g31672 PE=3 SV=1)
ctg1_4658	28.81	35.66	171.03	126.71	ctg1_4658	-	scaffold1	5483887	5485035	+	COG3185(K:Transcription)	COG3185(Transcriptional regulator)	INFORMATION STORAGE AND PROCESSING	K00457	hppD	4-hydroxyphenylpyruvate dioxygenase [EC:1.13.11.27]	map00130(Ubiquinone and other terpenoid-quinone biosynthesis); map00360(Phenylalanine metabolism); map00350(Tyrosine metabolism)	Metabolism;Metabolism;Metabolism	Metabolism of cofactors and vitamins;Amino acid metabolism;Amino acid metabolism	PF00903.22(Glyoxalase:Glyoxalase/Bleomycin resistance protein/Dioxygenase superfamily); PF13669.3(Glyoxalase_4:Glyoxalase/Bleomycin resistance protein/Dioxygenase superfamily); PF14696.3(Glyoxalase_5:Hydroxyphenylpyruvate dioxygenase, HPPD, N-terminal)	GO:0003868(molecular_function:4-hydroxyphenylpyruvate dioxygenase activity); GO:0046872(molecular_function:metal ion binding); GO:0009072(biological_process:aromatic amino acid family metabolic process)	GO:0009987;GO:0003824;GO:0008152;GO:0005488	WP_030782767.1(4-hydroxyphenylpyruvate dioxygenase [Streptomyces lavenduligriseus])	sp|Q53586|HPPD_STRAW(4-hydroxyphenylpyruvate dioxygenase OS=Streptomyces avermitilis (strain ATCC 31267 / DSM 46492 / JCM 5070 / NBRC 14893 / NCIMB 12804 / NRRL 8165 / MA-4680) OX=227882 GN=hpd PE=1 SV=2)
ctg1_7172	3.11	9.81	2.02	6.4	ctg1_7172	-	scaffold1	8310837	8311733	+	COG3186(E:Amino acid transport and metabolism)	COG3186(oxidoreductase activity, acting on paired donors, with incorporation or reduction of molecular oxygen, reduced pteridine as one donor, and incorporation of one atom of oxygen)	METABOLISM	K00500	phhA	phenylalanine-4-hydroxylase [EC:1.14.16.1]	map00400(Phenylalanine, tyrosine and tryptophan biosynthesis); map00360(Phenylalanine metabolism)	Metabolism;Metabolism	Amino acid metabolism;Amino acid metabolism	PF00351.18(Biopterin_H:Biopterin-dependent aromatic amino acid hydroxylase)	GO:0005506(molecular_function:iron ion binding); GO:0016714(molecular_function:oxidoreductase activity, acting on paired donors, with incorporation or reduction of molecular oxygen, reduced pteridine as one donor, and incorporation of one atom of oxygen); GO:0009072(biological_process:aromatic amino acid family metabolic process)	GO:0005488;GO:0009987;GO:0003824;GO:0008152	WP_037700174.1(phenylalanine 4-monooxygenase [Streptomyces lavenduligriseus])	sp|P17276|PH4H_DROME(Protein henna OS=Drosophila melanogaster OX=7227 GN=Hn PE=2 SV=3)
ctg1_1658	5.84	10.41	1.34	7.36	ctg1_1658	-	scaffold1	2053028	2054431	-	COG0446(Q:Secondary metabolites biosynthesis, transport and catabolism)	COG0446(Cytochrome p450)	METABOLISM	K00529	hcaD	3-phenylpropionate/trans-cinnamate dioxygenase ferredoxin reductase component [EC:1.18.1.3]	map00360(Phenylalanine metabolism); map00071(Fatty acid degradation)	Metabolism;Metabolism	Amino acid metabolism;Lipid metabolism	PF07992.11(Pyr_redox_2:Pyridine nucleotide-disulphide oxidoreductase); PF00070.24(Pyr_redox:Pyridine nucleotide-disulphide oxidoreductase); PF14759.3(Reductase_C:Reductase C-terminal)	GO:0050660(molecular_function:flavin adenine dinucleotide binding); GO:0016491(molecular_function:oxidoreductase activity)	GO:0003824;GO:0005488	WP_030736681.1(ferredoxin reductase [Streptomyces sp. NRRL S-31])	sp|P43494|THCD_RHOER(Rhodocoxin reductase OS=Rhodococcus erythropolis OX=1833 GN=thcD PE=1 SV=2)
ctg1_5154	520.7	539.16	147.74	174.13	ctg1_5154	-	scaffold1	6047847	6049112	+	COG0446(F:Nucleotide transport and metabolism)	COG0446(deoxyguanosinetriphosphate triphosphohydrolase-like protein)	METABOLISM	K00529	hcaD	3-phenylpropionate/trans-cinnamate dioxygenase ferredoxin reductase component [EC:1.18.1.3]	map00360(Phenylalanine metabolism); map00071(Fatty acid degradation)	Metabolism;Metabolism	Amino acid metabolism;Lipid metabolism	PF07992.11(Pyr_redox_2:Pyridine nucleotide-disulphide oxidoreductase); PF00070.24(Pyr_redox:Pyridine nucleotide-disulphide oxidoreductase); PF14759.3(Reductase_C:Reductase C-terminal); PF13738.3(Pyr_redox_3:Pyridine nucleotide-disulphide oxidoreductase); PF13450.3(NAD_binding_8:NAD(P)-binding Rossmann-like domain); PF01262.18(AlaDh_PNT_C:Alanine dehydrogenase/PNT, C-terminal domain)	GO:0050660(molecular_function:flavin adenine dinucleotide binding); GO:0016491(molecular_function:oxidoreductase activity)	GO:0003824;GO:0005488	WP_030777068.1(FAD-dependent oxidoreductase [Streptomyces lavenduligriseus])	sp|P43494|THCD_RHOER(Rhodocoxin reductase OS=Rhodococcus erythropolis OX=1833 GN=thcD PE=1 SV=2)
ctg1_3828	3.03	1.53	0.84	2.37	ctg1_3828	-	scaffold1	4534364	4536007	-	COG0436(S:Function unknown)	COG0436(Fumarylacetoacetate (FAA) hydrolase family)	POORLY CHARACTERIZED	K00812	aspB	aspartate aminotransferase [EC:2.6.1.1]	map00220(Arginine biosynthesis); map00350(Tyrosine metabolism); map00270(Cysteine and methionine metabolism); map00330(Arginine and proline metabolism); map00950(Isoquinoline alkaloid biosynthesis); map00250(Alanine, aspartate and glutamate metabolism); map00360(Phenylalanine metabolism); map00960(Tropane, piperidine and pyridine alkaloid biosynthesis); map00400(Phenylalanine, tyrosine and trypto…	Metabolism;Metabolism;Metabolism;Metabolism;Metabolism;Metabolism;Metabolism;Metabolism;Metabolism;Metabolism	Amino acid metabolism;Amino acid metabolism;Amino acid metabolism;Amino acid metabolism;Biosynthesis of other secondary metabolites;Amino acid metabolism;Amino acid metabolism;Biosynthesis of other secondary metabolites;Amino acid metabolism;Biosynthesis of other secondary metabolites	PF00155.18(Aminotran_1_2:Aminotransferase class I and II); PF01212.18(Beta_elim_lyase:Beta-eliminating lyase)			WP_037654996.1(pyridoxal phosphate-dependent aminotransferase [Streptomyces achromogenes])	sp|O33822|AAT_THEAQ(Aspartate aminotransferase OS=Thermus aquaticus OX=271 GN=aspC PE=3 SV=1)
ctg1_132	1274.88	31.85	0.18	0.28	ctg1_132	-	scaffold1	168806	170131	-	COG0079(E:Amino acid transport and metabolism)	COG0079(Imidazole acetol-phosphate transaminase)	METABOLISM	K00817	hisC	histidinol-phosphate aminotransferase [EC:2.6.1.9]	map00340(Histidine metabolism); map00360(Phenylalanine metabolism); map00350(Tyrosine metabolism); map00960(Tropane, piperidine and pyridine alkaloid biosynthesis); map00400(Phenylalanine, tyrosine and tryptophan biosynthesis); map00401(Novobiocin biosynthesis)	Metabolism;Metabolism;Metabolism;Metabolism;Metabolism;Metabolism	Amino acid metabolism;Amino acid metabolism;Amino acid metabolism;Biosynthesis of other secondary metabolites;Amino acid metabolism;Biosynthesis of other secondary metabolites	PF00155.18(Aminotran_1_2:Aminotransferase class I and II); PF00550.22(PP-binding:Phosphopantetheine attachment site)	GO:0004400(molecular_function:histidinol-phosphate transaminase activity); GO:0031177(molecular_function:phosphopantetheine binding); GO:0030170(molecular_function:pyridoxal phosphate binding); GO:0006633(biological_process:fatty acid biosynthetic process); GO:0000105(biological_process:histidine biosynthetic process); GO:0004400(molecular_function:histidinol-phosphate transaminase activity); GO:…	GO:0009987;GO:0003824;GO:0008152;GO:0005488	AAK53062.2(nikkomycin biosynthesis protein SanT [Streptomyces ansochromogenes])	sp|Q47KH1|PATR_THEFY(Putative phenylalanine aminotransferase OS=Thermobifida fusca (strain YX) OX=269800 GN=pat PE=3 SV=1)
ctg1_148	4755.52	111.3	0.44	0.67	ctg1_148	-	scaffold1	187062	188186	+	COG0079(C:Energy production and conversion)	COG0079(radical SAM domain protein)	METABOLISM	K00817	hisC	histidinol-phosphate aminotransferase [EC:2.6.1.9]	map00340(Histidine metabolism); map00360(Phenylalanine metabolism); map00350(Tyrosine metabolism); map00960(Tropane, piperidine and pyridine alkaloid biosynthesis); map00400(Phenylalanine, tyrosine and tryptophan biosynthesis); map00401(Novobiocin biosynthesis)	Metabolism;Metabolism;Metabolism;Metabolism;Metabolism;Metabolism	Amino acid metabolism;Amino acid metabolism;Amino acid metabolism;Biosynthesis of other secondary metabolites;Amino acid metabolism;Biosynthesis of other secondary metabolites	PF00155.18(Aminotran_1_2:Aminotransferase class I and II); PF01212.18(Beta_elim_lyase:Beta-eliminating lyase)	GO:0030170(molecular_function:pyridoxal phosphate binding); GO:0008483(molecular_function:transaminase activity); GO:0009058(biological_process:biosynthetic process); GO:0030170(molecular_function:pyridoxal phosphate binding); GO:0016740(molecular_function:transferase activity); GO:0009058(biological_process:biosynthetic process)	GO:0003824;GO:0008152;GO:0005488	ASA49441.1(SanB1 [Streptomyces ansochromogenes])	sp|Q3A7R3|HIS8_PELCD(Histidinol-phosphate aminotransferase OS=Pelobacter carbinolicus (strain DSM 2380 / NBRC 103641 / GraBd1) OX=338963 GN=hisC PE=3 SV=1)
ctg1_3917	374.19	206.28	376.99	293.26	ctg1_3917	-	scaffold1	4636987	4638066	+	COG0079(K:Transcription)	COG0079(Transcriptional regulator)	INFORMATION STORAGE AND PROCESSING	K00817	hisC	histidinol-phosphate aminotransferase [EC:2.6.1.9]	map00340(Histidine metabolism); map00360(Phenylalanine metabolism); map00350(Tyrosine metabolism); map00960(Tropane, piperidine and pyridine alkaloid biosynthesis); map00400(Phenylalanine, tyrosine and tryptophan biosynthesis); map00401(Novobiocin biosynthesis)	Metabolism;Metabolism;Metabolism;Metabolism;Metabolism;Metabolism	Amino acid metabolism;Amino acid metabolism;Amino acid metabolism;Biosynthesis of other secondary metabolites;Amino acid metabolism;Biosynthesis of other secondary metabolites	PF00155.18(Aminotran_1_2:Aminotransferase class I and II); PF00266.16(Aminotran_5:Aminotransferase class-V); PF01053.17(Cys_Met_Meta_PP:Cys/Met metabolism PLP-dependent enzyme)	GO:0004400(molecular_function:histidinol-phosphate transaminase activity); GO:0030170(molecular_function:pyridoxal phosphate binding); GO:0000105(biological_process:histidine biosynthetic process); GO:0000105(biological_process:histidine biosynthetic process); GO:0030170(molecular_function:pyridoxal phosphate binding); GO:0004400(molecular_function:histidinol-phosphate transaminase activity)	GO:0009987;GO:0003824;GO:0008152;GO:0005488	WP_030786252.1(histidinol-phosphate transaminase [Streptomyces lavenduligriseus])	sp|Q9ZBY8|PATR_STRCO(Putative phenylalanine aminotransferase OS=Streptomyces coelicolor (strain ATCC BAA-471 / A3(2) / M145) OX=100226 GN=pat PE=3 SV=1)
ctg1_5505	84.42	220.99	43.42	145.01	ctg1_5505	-	scaffold1	6429987	6430964	-	COG0079(C:Energy production and conversion)	COG0079(Component of the ubiquinol-cytochrome c reductase complex (complex III or cytochrome b-c1 complex), which is a respiratory chain that generates an electrochemical potential coupled to ATP synthesis (By similarity))	METABOLISM	K00817	hisC	histidinol-phosphate aminotransferase [EC:2.6.1.9]	map00340(Histidine metabolism); map00360(Phenylalanine metabolism); map00350(Tyrosine metabolism); map00960(Tropane, piperidine and pyridine alkaloid biosynthesis); map00400(Phenylalanine, tyrosine and tryptophan biosynthesis); map00401(Novobiocin biosynthesis)	Metabolism;Metabolism;Metabolism;Metabolism;Metabolism;Metabolism	Amino acid metabolism;Amino acid metabolism;Amino acid metabolism;Biosynthesis of other secondary metabolites;Amino acid metabolism;Biosynthesis of other secondary metabolites	PF00155.18(Aminotran_1_2:Aminotransferase class I and II)	GO:0030170(molecular_function:pyridoxal phosphate binding); GO:0008483(molecular_function:transaminase activity); GO:0009058(biological_process:biosynthetic process)	GO:0003824;GO:0008152;GO:0005488	WP_051815689.1(hypothetical protein [Streptomyces lavenduligriseus])	sp|Q9ZBY8|PATR_STRCO(Putative phenylalanine aminotransferase OS=Streptomyces coelicolor (strain ATCC BAA-471 / A3(2) / M145) OX=100226 GN=pat PE=3 SV=1)
ctg1_5605	93.06	44.31	149.97	171.5	ctg1_5605	-	scaffold1	6543423	6544529	+	COG0079(E:Amino acid transport and metabolism)	COG0079(Catalyzes the sequential NAD-dependent oxidations of L- histidinol to L-histidinaldehyde and then to L-histidine (By similarity))	METABOLISM	K00817	hisC	histidinol-phosphate aminotransferase [EC:2.6.1.9]	map00340(Histidine metabolism); map00360(Phenylalanine metabolism); map00350(Tyrosine metabolism); map00960(Tropane, piperidine and pyridine alkaloid biosynthesis); map00400(Phenylalanine, tyrosine and tryptophan biosynthesis); map00401(Novobiocin biosynthesis)	Metabolism;Metabolism;Metabolism;Metabolism;Metabolism;Metabolism	Amino acid metabolism;Amino acid metabolism;Amino acid metabolism;Biosynthesis of other secondary metabolites;Amino acid metabolism;Biosynthesis of other secondary metabolites	PF00155.18(Aminotran_1_2:Aminotransferase class I and II)	GO:0000105(biological_process:histidine biosynthetic process); GO:0030170(molecular_function:pyridoxal phosphate binding); GO:0004400(molecular_function:histidinol-phosphate transaminase activity); GO:0004400(molecular_function:histidinol-phosphate transaminase activity); GO:0030170(molecular_function:pyridoxal phosphate binding); GO:0000105(biological_process:histidine biosynthetic process)	GO:0005488;GO:0009987;GO:0003824;GO:0008152	WP_030783527.1(histidinol-phosphate transaminase [Streptomyces lavenduligriseus])	sp|Q82AA5|HIS8_STRAW(Histidinol-phosphate aminotransferase OS=Streptomyces avermitilis (strain ATCC 31267 / DSM 46492 / JCM 5070 / NBRC 14893 / NCIMB 12804 / NRRL 8165 / MA-4680) OX=227882 GN=hisC PE=3 SV=1)
ctg1_5819	36.89	58.12	508.65	70.58	ctg1_5819	-	scaffold1	6776029	6777126	-	COG0079(S:Function unknown)	COG0079(secreted protein)	POORLY CHARACTERIZED	K00817	hisC	histidinol-phosphate aminotransferase [EC:2.6.1.9]	map00340(Histidine metabolism); map00360(Phenylalanine metabolism); map00350(Tyrosine metabolism); map00960(Tropane, piperidine and pyridine alkaloid biosynthesis); map00400(Phenylalanine, tyrosine and tryptophan biosynthesis); map00401(Novobiocin biosynthesis)	Metabolism;Metabolism;Metabolism;Metabolism;Metabolism;Metabolism	Amino acid metabolism;Amino acid metabolism;Amino acid metabolism;Biosynthesis of other secondary metabolites;Amino acid metabolism;Biosynthesis of other secondary metabolites	PF00155.18(Aminotran_1_2:Aminotransferase class I and II)	GO:0016829(molecular_function:lyase activity); GO:0030170(molecular_function:pyridoxal phosphate binding); GO:0008483(molecular_function:transaminase activity); GO:0009058(biological_process:biosynthetic process)	GO:0003824;GO:0008152;GO:0005488	WP_051816106.1(threonine-phosphate decarboxylase [Streptomyces lavenduligriseus])	sp|P63501|Y2256_MYCBO(Uncharacterized aminotransferase Mb2256c OS=Mycobacterium bovis (strain ATCC BAA-935 / AF2122/97) OX=233413 GN=BQ2027_MB2256C PE=3 SV=1)
ctg1_1036	109.15	98.19	10.63	23.81	ctg1_1036	-	scaffold1	1266907	1268247	+	COG0154(J:Translation, ribosomal structure and biogenesis)	COG0154(Allows the formation of correctly charged Gln-tRNA(Gln) through the transamidation of misacylated Glu-tRNA(Gln) in organisms which lack glutaminyl-tRNA synthetase. The reaction takes place in the presence of glutamine and ATP through an activated gamma-phospho-Glu-tRNA(Gln) (By similarity))	INFORMATION STORAGE AND PROCESSING	K01426	amiE	amidase [EC:3.5.1.4]	map00627(Aminobenzoate degradation); map00360(Phenylalanine metabolism); map00330(Arginine and proline metabolism); map00380(Tryptophan metabolism); map00643(Styrene degradation)	Metabolism;Metabolism;Metabolism;Metabolism;Metabolism	Xenobiotics biodegradation and metabolism;Amino acid metabolism;Amino acid metabolism;Amino acid metabolism;Xenobiotics biodegradation and metabolism	PF01425.18(Amidase:Amidase)	GO:0004040(molecular_function:amidase activity)	GO:0003824	WP_030786542.1(amidase [Streptomyces lavenduligriseus])	sp|P63493|AMIB2_MYCBO(Putative amidase AmiB2 OS=Mycobacterium bovis (strain ATCC BAA-935 / AF2122/97) OX=233413 GN=amiB2 PE=3 SV=1)
ctg1_7545	5.81	13.16	2.26	5.59	ctg1_7545	-	scaffold1	8698429	8699880	-	COG0154(Q:Secondary metabolites biosynthesis, transport and catabolism)	COG0154(amidohydrolase)	METABOLISM	K01426	amiE	amidase [EC:3.5.1.4]	map00627(Aminobenzoate degradation); map00360(Phenylalanine metabolism); map00330(Arginine and proline metabolism); map00380(Tryptophan metabolism); map00643(Styrene degradation)	Metabolism;Metabolism;Metabolism;Metabolism;Metabolism	Xenobiotics biodegradation and metabolism;Amino acid metabolism;Amino acid metabolism;Amino acid metabolism;Xenobiotics biodegradation and metabolism	PF01425.18(Amidase:Amidase)	GO:0004040(molecular_function:amidase activity)	GO:0003824	WP_030776073.1(amidase [Streptomyces lavenduligriseus])	sp|P13398|NYLA_FLASK(6-aminohexanoate-cyclic-dimer hydrolase OS=Flavobacterium sp. (strain K172) OX=261 GN=nylA PE=1 SV=2)
ctg1_8076	2	5.47	0	0	ctg1_8076	-	scaffold1	9297094	9298506	+	COG0076(S:Function unknown)	COG0076(Oxidoreductase family, NAD-binding Rossmann fold)	POORLY CHARACTERIZED	K01593		aromatic-L-amino-acid/L-tryptophan decarboxylase [EC:4.1.1.28 4.1.1.105]	map00340(Histidine metabolism); map00965(Betalain biosynthesis); map00901(Indole alkaloid biosynthesis); map05031(Amphetamine addiction); map00950(Isoquinoline alkaloid biosynthesis); map00360(Phenylalanine metabolism); map00350(Tyrosine metabolism); map04728(Dopaminergic synapse); map05034(Alcoholism); map04726(Serotonergic synapse); map05030(Cocaine addiction); map00380(Tryptophan metabolism)	Metabolism;Metabolism;Metabolism;Human Diseases;Metabolism;Metabolism;Metabolism;Organismal Systems;Human Diseases;Organismal Systems;Human Diseases;Metabolism	Amino acid metabolism;Biosynthesis of other secondary metabolites;Biosynthesis of other secondary metabolites;Substance dependence;Biosynthesis of other secondary metabolites;Amino acid metabolism;Amino acid metabolism;Nervous system;Substance dependence;Nervous system;Substance dependence;Amino acid metabolism	PF00282.16(Pyridoxal_deC:Pyridoxal-dependent decarboxylase conserved domain); PF05889.10(SepSecS:O-phosphoseryl-tRNA(Sec) selenium transferase, SepSecS); PF01212.18(Beta_elim_lyase:Beta-eliminating lyase)	GO:0016831(molecular_function:carboxy-lyase activity); GO:0030170(molecular_function:pyridoxal phosphate binding); GO:0006520(biological_process:cellular amino acid metabolic process)	GO:0009987;GO:0003824;GO:0008152;GO:0005488	WP_037703312.1(amino acid decarboxylase [Streptomyces lavenduligriseus])	sp|Q8RY79|TYDC1_ARATH(Tyrosine decarboxylase 1 OS=Arabidopsis thaliana OX=3702 GN=ELI5 PE=2 SV=1)
ctg1_139	4424.27	76.23	0.46	0.35	ctg1_139	-	scaffold1	177400	178473	+	COG0119(E:Amino acid transport and metabolism)	COG0119(Catalyzes the condensation of the acetyl group of acetyl-CoA with 3-methyl-2-oxobutanoate (2-oxoisovalerate) to form 3-carboxy-3-hydroxy-4-methylpentanoate (2-isopropylmalate) (By similarity))	METABOLISM	K01666	mhpE	4-hydroxy 2-oxovalerate aldolase [EC:4.1.3.39]	map00362(Benzoate degradation); map00360(Phenylalanine metabolism); map00622(Xylene degradation); map00621(Dioxin degradation)	Metabolism;Metabolism;Metabolism;Metabolism	Xenobiotics biodegradation and metabolism;Amino acid metabolism;Xenobiotics biodegradation and metabolism;Xenobiotics biodegradation and metabolism	PF00682.16(HMGL-like:HMGL-like); PF07836.8(DmpG_comm:DmpG-like communication domain)	GO:0008701(molecular_function:4-hydroxy-2-oxovalerate aldolase activity); GO:0046872(molecular_function:metal ion binding); GO:0019439(biological_process:aromatic compound catabolic process); GO:0008701(molecular_function:4-hydroxy-2-oxovalerate aldolase activity); GO:0030145(molecular_function:manganese ion binding); GO:0019439(biological_process:aromatic compound catabolic process)	GO:0009987;GO:0003824;GO:0005488;GO:0008152	AAL85691.1(4-hydroxy-2-oxovalerate [Streptomyces ansochromogenes])	sp|Q9X9Q0|HOA_STRTE(4-hydroxy-2-oxovalerate aldolase OS=Streptomyces tendae OX=1932 GN=nikb PE=3 SV=1)
ctg1_185	3.96	2.67	0	0	ctg1_185	-	scaffold1	229446	230006	+	COG0119(Q:Secondary metabolites biosynthesis, transport and catabolism)	COG0119(2-oxopent-4-enoate hydratase activity)	METABOLISM	K01666	mhpE	4-hydroxy 2-oxovalerate aldolase [EC:4.1.3.39]	map00362(Benzoate degradation); map00360(Phenylalanine metabolism); map00622(Xylene degradation); map00621(Dioxin degradation)	Metabolism;Metabolism;Metabolism;Metabolism	Xenobiotics biodegradation and metabolism;Amino acid metabolism;Xenobiotics biodegradation and metabolism;Xenobiotics biodegradation and metabolism	PF07836.8(DmpG_comm:DmpG-like communication domain); PF00682.16(HMGL-like:HMGL-like)	GO:0008701(molecular_function:4-hydroxy-2-oxovalerate aldolase activity); GO:0030145(molecular_function:manganese ion binding); GO:0019439(biological_process:aromatic compound catabolic process)	GO:0009987;GO:0003824;GO:0005488;GO:0008152	WP_055499015.1(4-hydroxy-2-oxovalerate aldolase [Streptomyces flocculus])	sp|A1SH77|HOA1_NOCSJ(4-hydroxy-2-oxovalerate aldolase 1 OS=Nocardioides sp. (strain ATCC BAA-499 / JS614) OX=196162 GN=Noca_1649 PE=3 SV=1)
ctg1_4276	5.27	24.89	0.37	5.86	ctg1_4276	-	scaffold1	5031893	5032639	+	COG1024(I:Lipid transport and metabolism); COG1024(Q:Secondary metabolites biosynthesis, transport and catabolism)	COG1024(Amp-dependent synthetase and ligase); COG1024(Amp-dependent synthetase and ligase)	METABOLISM;METABOLISM	K01692	paaF	enoyl-CoA hydratase [EC:4.2.1.17]	map00310(Lysine degradation); map00280(Valine, leucine and isoleucine degradation); map00281(Geraniol degradation); map00650(Butanoate metabolism); map00627(Aminobenzoate degradation); map00903(Limonene and pinene degradation); map00930(Caprolactam degradation); map00410(beta-Alanine metabolism); map00362(Benzoate degradation); map00360(Phenylalanine metabolism); map00071(Fatty acid degradation);…	Metabolism;Metabolism;Metabolism;Metabolism;Metabolism;Metabolism;Metabolism;Metabolism;Metabolism;Metabolism;Metabolism;Metabolism;Metabolism	Amino acid metabolism;Amino acid metabolism;Metabolism of terpenoids and polyketides;Carbohydrate metabolism;Xenobiotics biodegradation and metabolism;Metabolism of terpenoids and polyketides;Xenobiotics biodegradation and metabolism;Metabolism of other amino acids;Xenobiotics biodegradation and metabolism;Amino acid metabolism;Lipid metabolism;Carbohydrate metabolism;Amino acid metabolism	PF00378.17(ECH_1:Enoyl-CoA hydratase/isomerase); PF16113.2(ECH_2:Enoyl-CoA hydratase/isomerase)	GO:0003824(molecular_function:catalytic activity); GO:0008152(biological_process:metabolic process)	GO:0003824;GO:0008152	WP_030779365.1(enoyl-CoA hydratase family protein [Streptomyces lavenduligriseus])	sp|P9WNP1|ECHA6_MYCTU(Probable enoyl-CoA hydratase echA6 OS=Mycobacterium tuberculosis (strain ATCC 25618 / H37Rv) OX=83332 GN=echA6 PE=1 SV=1)
ctg1_5640	3.42	3.9	0.71	1.9	ctg1_5640	-	scaffold1	6578023	6578784	-	ENOG410XNZ4(I:Lipid transport and metabolism)	ENOG410XNZ4(Enoyl-CoA hydratase)	METABOLISM	K01692	paaF	enoyl-CoA hydratase [EC:4.2.1.17]	map00310(Lysine degradation); map00280(Valine, leucine and isoleucine degradation); map00281(Geraniol degradation); map00650(Butanoate metabolism); map00627(Aminobenzoate degradation); map00903(Limonene and pinene degradation); map00930(Caprolactam degradation); map00410(beta-Alanine metabolism); map00362(Benzoate degradation); map00360(Phenylalanine metabolism); map00071(Fatty acid degradation);…	Metabolism;Metabolism;Metabolism;Metabolism;Metabolism;Metabolism;Metabolism;Metabolism;Metabolism;Metabolism;Metabolism;Metabolism;Metabolism	Amino acid metabolism;Amino acid metabolism;Metabolism of terpenoids and polyketides;Carbohydrate metabolism;Xenobiotics biodegradation and metabolism;Metabolism of terpenoids and polyketides;Xenobiotics biodegradation and metabolism;Metabolism of other amino acids;Xenobiotics biodegradation and metabolism;Amino acid metabolism;Lipid metabolism;Carbohydrate metabolism;Amino acid metabolism	PF00378.17(ECH_1:Enoyl-CoA hydratase/isomerase); PF16113.2(ECH_2:Enoyl-CoA hydratase/isomerase)	GO:0016829(molecular_function:lyase activity); GO:0008152(biological_process:metabolic process); GO:0004300(molecular_function:enoyl-CoA hydratase activity); GO:0008152(biological_process:metabolic process)	GO:0003824;GO:0008152	WP_053709011.1(enoyl-CoA hydratase family protein [Streptomyces sp. NRRL B-3648])	sp|P34559|ECHM_CAEEL(Probable enoyl-CoA hydratase, mitochondrial OS=Caenorhabditis elegans OX=6239 GN=ech-6 PE=3 SV=1)
ctg1_6694	82.67	11.73	85.71	71.62	ctg1_6694	-	scaffold1	7746085	7747182	+	COG1024(S:Function unknown)	COG1024(Methyltransferase)	POORLY CHARACTERIZED	K01692	paaF	enoyl-CoA hydratase [EC:4.2.1.17]	map00310(Lysine degradation); map00280(Valine, leucine and isoleucine degradation); map00281(Geraniol degradation); map00650(Butanoate metabolism); map00627(Aminobenzoate degradation); map00903(Limonene and pinene degradation); map00930(Caprolactam degradation); map00410(beta-Alanine metabolism); map00362(Benzoate degradation); map00360(Phenylalanine metabolism); map00071(Fatty acid degradation);…	Metabolism;Metabolism;Metabolism;Metabolism;Metabolism;Metabolism;Metabolism;Metabolism;Metabolism;Metabolism;Metabolism;Metabolism;Metabolism	Amino acid metabolism;Amino acid metabolism;Metabolism of terpenoids and polyketides;Carbohydrate metabolism;Xenobiotics biodegradation and metabolism;Metabolism of terpenoids and polyketides;Xenobiotics biodegradation and metabolism;Metabolism of other amino acids;Xenobiotics biodegradation and metabolism;Amino acid metabolism;Lipid metabolism;Carbohydrate metabolism;Amino acid metabolism	PF16113.2(ECH_2:Enoyl-CoA hydratase/isomerase); PF00378.17(ECH_1:Enoyl-CoA hydratase/isomerase)			WP_051815734.1(enoyl-CoA hydratase/isomerase family protein [Streptomyces lavenduligriseus])	sp|Q5ZJ60|HIBCH_CHICK(3-hydroxyisobutyryl-CoA hydrolase, mitochondrial OS=Gallus gallus OX=9031 GN=HIBCH PE=2 SV=1)
ctg1_6838	11.61	28.37	1.33	7.39	ctg1_6838	-	scaffold1	7905240	7906040	+	ENOG411019X(I:Lipid transport and metabolism); COG1024(I:Lipid transport and metabolism)	ENOG411019X(Enoyl-CoA hydratase); COG1024(Enoyl-CoA hydratase)	METABOLISM;METABOLISM	K01692	paaF	enoyl-CoA hydratase [EC:4.2.1.17]	map00310(Lysine degradation); map00280(Valine, leucine and isoleucine degradation); map00281(Geraniol degradation); map00650(Butanoate metabolism); map00627(Aminobenzoate degradation); map00903(Limonene and pinene degradation); map00930(Caprolactam degradation); map00410(beta-Alanine metabolism); map00362(Benzoate degradation); map00360(Phenylalanine metabolism); map00071(Fatty acid degradation);…	Metabolism;Metabolism;Metabolism;Metabolism;Metabolism;Metabolism;Metabolism;Metabolism;Metabolism;Metabolism;Metabolism;Metabolism;Metabolism	Amino acid metabolism;Amino acid metabolism;Metabolism of terpenoids and polyketides;Carbohydrate metabolism;Xenobiotics biodegradation and metabolism;Metabolism of terpenoids and polyketides;Xenobiotics biodegradation and metabolism;Metabolism of other amino acids;Xenobiotics biodegradation and metabolism;Amino acid metabolism;Lipid metabolism;Carbohydrate metabolism;Amino acid metabolism	PF00378.17(ECH_1:Enoyl-CoA hydratase/isomerase); PF16113.2(ECH_2:Enoyl-CoA hydratase/isomerase)	GO:0004300(molecular_function:enoyl-CoA hydratase activity); GO:0008152(biological_process:metabolic process)	GO:0003824;GO:0008152	WP_053707309.1(crotonase/enoyl-CoA hydratase family protein [Streptomyces sp. NRRL B-3648])	sp|Q1ZXF1|ECHM_DICDI(Probable enoyl-CoA hydratase, mitochondrial OS=Dictyostelium discoideum OX=44689 GN=echs1 PE=3 SV=1)
ctg1_7415	13.82	7.81	2.37	5.43	ctg1_7415	-	scaffold1	8560092	8560883	+	COG1024(I:Lipid transport and metabolism)	COG1024(CoA_trans)	METABOLISM	K01692	paaF	enoyl-CoA hydratase [EC:4.2.1.17]	map00310(Lysine degradation); map00280(Valine, leucine and isoleucine degradation); map00281(Geraniol degradation); map00650(Butanoate metabolism); map00627(Aminobenzoate degradation); map00903(Limonene and pinene degradation); map00930(Caprolactam degradation); map00410(beta-Alanine metabolism); map00362(Benzoate degradation); map00360(Phenylalanine metabolism); map00071(Fatty acid degradation);…	Metabolism;Metabolism;Metabolism;Metabolism;Metabolism;Metabolism;Metabolism;Metabolism;Metabolism;Metabolism;Metabolism;Metabolism;Metabolism	Amino acid metabolism;Amino acid metabolism;Metabolism of terpenoids and polyketides;Carbohydrate metabolism;Xenobiotics biodegradation and metabolism;Metabolism of terpenoids and polyketides;Xenobiotics biodegradation and metabolism;Metabolism of other amino acids;Xenobiotics biodegradation and metabolism;Amino acid metabolism;Lipid metabolism;Carbohydrate metabolism;Amino acid metabolism	PF00378.17(ECH_1:Enoyl-CoA hydratase/isomerase); PF16113.2(ECH_2:Enoyl-CoA hydratase/isomerase)	GO:0003824(molecular_function:catalytic activity); GO:0008152(biological_process:metabolic process); GO:0016853(molecular_function:isomerase activity); GO:0008152(biological_process:metabolic process)	GO:0003824;GO:0008152	WP_009192174.1(enoyl-CoA hydratase [Streptomyces sp. e14])	sp|P77467|PAAG_ECOLI(1,2-epoxyphenylacetyl-CoA isomerase OS=Escherichia coli (strain K12) OX=83333 GN=paaG PE=1 SV=1)
ctg1_1426	158.42	1713.61	618.83	372.43	ctg1_1426	-	scaffold1	1767969	1769195	-	ENOG4111NQ3(Q:Secondary metabolites biosynthesis, transport and catabolism); COG1541(Q:Secondary metabolites biosynthesis, transport and catabolism)	ENOG4111NQ3(-); COG1541(Phenylacetate-CoA ligase)	METABOLISM;METABOLISM	K01912	paaK	phenylacetate-CoA ligase [EC:6.2.1.30]	map00360(Phenylalanine metabolism); map05111(Biofilm formation - Vibrio cholerae)	Metabolism;Cellular Processes	Amino acid metabolism;Cellular community - prokaryotes				WP_106980755.1(hypothetical protein [Streptomyces lavenduligriseus])
ctg1_1487	7.8	12.39	4.04	162.42	ctg1_1487	-	scaffold1	1840107	1841456	-	COG1541(S:Function unknown)	COG1541(endoribonuclease L-psp)	POORLY CHARACTERIZED	K01912	paaK	phenylacetate-CoA ligase [EC:6.2.1.30]	map00360(Phenylalanine metabolism); map05111(Biofilm formation - Vibrio cholerae)	Metabolism;Cellular Processes	Amino acid metabolism;Cellular community - prokaryotes	PF14535.3(AMP-binding_C_2:AMP-binding enzyme C-terminal domain); PF00501.25(AMP-binding:AMP-binding enzyme)	GO:0016874(molecular_function:ligase activity); GO:0008152(biological_process:metabolic process)	GO:0003824;GO:0008152	WP_030789037.1(phenylacetate--CoA ligase family protein [Streptomyces lavenduligriseus])	sp|O33469|PAAK_PSEPU(Phenylacetate-coenzyme A ligase OS=Pseudomonas putida OX=303 GN=paaK PE=1 SV=2)
ctg1_6836	126.93	40.9	42.23	58.28	ctg1_6836	-	scaffold1	7901870	7903174	-	COG1541(I:Lipid transport and metabolism)	COG1541(acyl-CoA dehydrogenase)	METABOLISM	K01912	paaK	phenylacetate-CoA ligase [EC:6.2.1.30]	map00360(Phenylalanine metabolism); map05111(Biofilm formation - Vibrio cholerae)	Metabolism;Cellular Processes	Amino acid metabolism;Cellular community - prokaryotes	PF14535.3(AMP-binding_C_2:AMP-binding enzyme C-terminal domain); PF00501.25(AMP-binding:AMP-binding enzyme)	GO:0000166(molecular_function:nucleotide binding); GO:0047475(molecular_function:phenylacetate-CoA ligase activity); GO:0010124(biological_process:phenylacetate catabolic process)	GO:0008152;GO:0005488;GO:0098754;GO:0065007;GO:0009987;GO:0003824	WP_030783946.1(phenylacetate--CoA ligase [Streptomyces lavenduligriseus])	sp|Q9L9C1|PAAK_AZOEV(Phenylacetate-coenzyme A ligase OS=Azoarcus evansii OX=59406 GN=paaK PE=1 SV=1)
ctg1_7381	6.97	13.92	2.82	15.16	ctg1_7381	-	scaffold1	8513558	8514904	-	COG1541(K:Transcription)	COG1541(LysR family (Transcriptional regulator)	INFORMATION STORAGE AND PROCESSING	K01912	paaK	phenylacetate-CoA ligase [EC:6.2.1.30]	map00360(Phenylalanine metabolism); map05111(Biofilm formation - Vibrio cholerae)	Metabolism;Cellular Processes	Amino acid metabolism;Cellular community - prokaryotes	PF00501.25(AMP-binding:AMP-binding enzyme); PF14535.3(AMP-binding_C_2:AMP-binding enzyme C-terminal domain)	GO:0016874(molecular_function:ligase activity); GO:0008152(biological_process:metabolic process)	GO:0003824;GO:0008152	WP_009192213.1(phenylacetate--CoA ligase family protein [Streptomyces sp. e14])	sp|Q72K16|PAAK_THET2(Phenylacetate-coenzyme A ligase OS=Thermus thermophilus (strain HB27 / ATCC BAA-163 / DSM 7039) OX=262724 GN=TT_C0602 PE=1 SV=1)
ctg1_184	2.3	3.86	0	0	ctg1_184	-	scaffold1	228937	229446	+	COG3971(Q:Secondary metabolites biosynthesis, transport and catabolism)	COG3971(2-oxopent-4-enoate hydratase activity)	METABOLISM	K02554	mhpD	2-keto-4-pentenoate hydratase [EC:4.2.1.80]	map00362(Benzoate degradation); map00360(Phenylalanine metabolism); map00622(Xylene degradation); map00621(Dioxin degradation)	Metabolism;Metabolism;Metabolism;Metabolism	Xenobiotics biodegradation and metabolism;Amino acid metabolism;Xenobiotics biodegradation and metabolism;Xenobiotics biodegradation and metabolism		GO:0003824(molecular_function:catalytic activity); GO:0008152(biological_process:metabolic process)	GO:0003824;GO:0008152	WP_043444665.1(2-keto-4-pentenoate hydratase [Streptomyces nodosus])	sp|B1LIN5|MHPD_ECOSM(2-keto-4-pentenoate hydratase OS=Escherichia coli (strain SMS-3-5 / SECEC) OX=439855 GN=mhpD PE=3 SV=1)
ctg1_3797	2448.39	164.75	1515.91	408.11	ctg1_3797	-	scaffold1	4502363	4503379	+	COG3396(Q:Secondary metabolites biosynthesis, transport and catabolism)	COG3396(Phenylacetate-CoA oxygenase, subunit)	METABOLISM	K02609	paaA	ring-1,2-phenylacetyl-CoA epoxidase subunit PaaA [EC:1.14.13.149]	map00360(Phenylalanine metabolism)	Metabolism	Amino acid metabolism	PF05138.9(PaaA_PaaC:Phenylacetic acid catabolic protein)	GO:0097266(molecular_function:phenylacetyl-CoA 1,2-epoxidase activity); GO:0010124(biological_process:phenylacetate catabolic process)	GO:0098754;GO:0065007;GO:0009987;GO:0003824;GO:0008152	WP_030780813.1(1,2-phenylacetyl-CoA epoxidase subunit A [Streptomyces lavenduligriseus])	sp|P76077|PAAA_ECOLI(1,2-phenylacetyl-CoA epoxidase, subunit A OS=Escherichia coli (strain K12) OX=83333 GN=paaA PE=1 SV=1)
ctg1_3798	1193.73	82.15	856.78	200.21	ctg1_3798	-	scaffold1	4503376	4503663	+	COG3460(Q:Secondary metabolites biosynthesis, transport and catabolism)	COG3460(phenylacetate catabolic process)	METABOLISM	K02610	paaB	ring-1,2-phenylacetyl-CoA epoxidase subunit PaaB	map00360(Phenylalanine metabolism)	Metabolism	Amino acid metabolism	PF06243.8(PaaB:Phenylacetic acid degradation B)			WP_014673816.1(1,2-phenylacetyl-CoA epoxidase subunit B [Streptomyces])	sp|P76078|PAAB_ECOLI(1,2-phenylacetyl-CoA epoxidase, subunit B OS=Escherichia coli (strain K12) OX=83333 GN=paaB PE=1 SV=1)
ctg1_3799	1848.35	85.4	1158.87	254.87	ctg1_3799	-	scaffold1	4503660	4504391	+	COG3396(Q:Secondary metabolites biosynthesis, transport and catabolism)	COG3396(phenylacetate catabolic process)	METABOLISM	K02611	paaC	ring-1,2-phenylacetyl-CoA epoxidase subunit PaaC [EC:1.14.13.149]	map00360(Phenylalanine metabolism)	Metabolism	Amino acid metabolism	PF05138.9(PaaA_PaaC:Phenylacetic acid catabolic protein)	GO:0010124(biological_process:phenylacetate catabolic process)	GO:0098754;GO:0065007;GO:0009987;GO:0008152	WP_030780820.1(phenylacetate-CoA oxygenase subunit PaaI [Streptomyces lavenduligriseus])	sp|P76079|PAAC_ECOLI(1,2-phenylacetyl-CoA epoxidase, subunit C OS=Escherichia coli (strain K12) OX=83333 GN=paaC PE=1 SV=1)
ctg1_3800	1329.37	60.93	748.65	147.11	ctg1_3800	-	scaffold1	4504385	4504984	+	COG2151(S:Function unknown)	COG2151(fes assembly suf system protein)	POORLY CHARACTERIZED	K02612	paaD	ring-1,2-phenylacetyl-CoA epoxidase subunit PaaD	map00360(Phenylalanine metabolism)	Metabolism	Amino acid metabolism	PF01883.16(DUF59:Domain of unknown function DUF59)			WP_030780823.1(phenylacetate-CoA oxygenase subunit PaaJ [Streptomyces lavenduligriseus])	sp|P76080|PAAD_ECOLI(Putative 1,2-phenylacetyl-CoA epoxidase, subunit D OS=Escherichia coli (strain K12) OX=83333 GN=paaD PE=1 SV=2)
ctg1_3801	1474.11	38.22	737.55	138.05	ctg1_3801	-	scaffold1	4504984	4506048	+	COG1018(C:Energy production and conversion)	COG1018(Is involved in NO detoxification in an aerobic process, termed nitric oxide dioxygenase (NOD) reaction that utilizes O(2) and NAD(P)H to convert NO to nitrate, which protects the bacterium from various noxious nitrogen compounds. Therefore, plays a central role in the inducible response to nitrosative stress (By similarity))	METABOLISM	K02613	paaE	ring-1,2-phenylacetyl-CoA epoxidase subunit PaaE	map00360(Phenylalanine metabolism)	Metabolism	Amino acid metabolism	PF00111.24(Fer2:2Fe-2S iron-sulfur cluster binding domain); PF00970.21(FAD_binding_6:Oxidoreductase FAD-binding domain); PF00175.18(NAD_binding_1:Oxidoreductase NAD-binding domain)	GO:0051537(molecular_function:2 iron, 2 sulfur cluster binding); GO:0009055(molecular_function:electron carrier activity); GO:0046872(molecular_function:metal ion binding)	GO:0003824;GO:0005488	WP_030780827.1(phenylacetic acid degradation protein [Streptomyces lavenduligriseus])	sp|P76081|PAAE_ECOLI(1,2-phenylacetyl-CoA epoxidase, subunit E OS=Escherichia coli (strain K12) OX=83333 GN=paaE PE=1 SV=1)
ctg1_700	403.76	1620.04	0	0.23	ctg1_700	-	scaffold1	827197	829419	-	COG0376(P:Inorganic ion transport and metabolism)	COG0376(Bifunctional enzyme with both catalase and broad- spectrum peroxidase activity (By similarity))	METABOLISM	K03782	katG	catalase-peroxidase [EC:1.11.1.21]	map00940(Phenylpropanoid biosynthesis); map00360(Phenylalanine metabolism); map00380(Tryptophan metabolism)	Metabolism;Metabolism;Metabolism	Biosynthesis of other secondary metabolites;Amino acid metabolism;Amino acid metabolism	PF00141.20(peroxidase:Peroxidase)	GO:0004096(molecular_function:catalase activity); GO:0020037(molecular_function:heme binding); GO:0046872(molecular_function:metal ion binding); GO:0042744(biological_process:hydrogen peroxide catabolic process); GO:0006979(biological_process:response to oxidative stress); GO:0046872(molecular_function:metal ion binding); GO:0042744(biological_process:hydrogen peroxide catabolic process); GO:0006…	GO:0005488;GO:0016209;GO:0009987;GO:0003824;GO:0008152;GO:0050896	WP_030788365.1(catalase/peroxidase HPI [Streptomyces lavenduligriseus])	sp|O87864|KATG_STRRE(Catalase-peroxidase OS=Streptomyces reticuli OX=1926 GN=katG PE=1 SV=1)
ctg1_138	6439.27	85.85	0.29	0.67	ctg1_138	-	scaffold1	176513	177403	+	COG4569(Q:Secondary metabolites biosynthesis, transport and catabolism)	COG4569(Catalyzes the conversion of acetaldehyde to acetyl-CoA, using NAD( ) and coenzyme A. Is the final enzyme in the meta- cleavage pathway for the degradation of aromatic compounds (By similarity))	METABOLISM	K04073	mhpF	acetaldehyde dehydrogenase [EC:1.2.1.10]	map00650(Butanoate metabolism); map00622(Xylene degradation); map00620(Pyruvate metabolism); map00621(Dioxin degradation); map00362(Benzoate degradation); map00360(Phenylalanine metabolism)	Metabolism;Metabolism;Metabolism;Metabolism;Metabolism;Metabolism	Carbohydrate metabolism;Xenobiotics biodegradation and metabolism;Carbohydrate metabolism;Xenobiotics biodegradation and metabolism;Xenobiotics biodegradation and metabolism;Amino acid metabolism	PF09290.8(AcetDehyd-dimer:Prokaryotic acetaldehyde dehydrogenase, dimerisation); PF01118.21(Semialdhyde_dh:Semialdehyde dehydrogenase, NAD binding domain); PF03447.13(NAD_binding_3:Homoserine dehydrogenase, NAD binding domain)	GO:0008774(molecular_function:acetaldehyde dehydrogenase (acetylating) activity); GO:0051287(molecular_function:NAD binding); GO:0019439(biological_process:aromatic compound catabolic process)	GO:0005488;GO:0009987;GO:0003824;GO:0008152	AAO73547.1(acetaldehyde dehydrogenase [Streptomyces ansochromogenes])	sp|B1VRH6|ACDH_STRGG(Acetaldehyde dehydrogenase OS=Streptomyces griseus subsp. griseus (strain JCM 4626 / NBRC 13350) OX=455632 GN=SGR_565 PE=3 SV=1)
ctg1_5746	186.28	448.05	471.96	380.78	ctg1_5746	-	scaffold1	6702831	6703151	+	COG2146(O:Posttranslational modification, protein turnover, chaperones)	COG2146(Fe-S assembly protein)	CELLULAR PROCESSES AND SIGNALING	K05710	hcaC	3-phenylpropionate/trans-cinnamate dioxygenase ferredoxin component	map00360(Phenylalanine metabolism)	Metabolism	Amino acid metabolism	PF00355.23(Rieske:Rieske [2Fe-2S] domain); PF13806.3(Rieske_2:Rieske-like [2Fe-2S] domain)	GO:0051537(molecular_function:2 iron, 2 sulfur cluster binding); GO:0016491(molecular_function:oxidoreductase activity)	GO:0003824;GO:0005488	WP_030617894.1(non-heme iron oxygenase ferredoxin subunit [Streptomyces])	sp|Q07947|BEDB_PSEPU(Benzene 1,2-dioxygenase system ferredoxin subunit OS=Pseudomonas putida OX=303 GN=bedB PE=3 SV=1)
ctg1_1295	1.75	1.6	1.02	9.45	ctg1_1295	-	scaffold1	1618062	1619645	-	COG0654(I:Lipid transport and metabolism)	COG0654(Catalyzes the conversion of acetate into acetyl-CoA (AcCoA), an essential intermediate at the junction of anabolic and catabolic pathways. AcsA undergoes a two-step reaction. In the first half reaction, AcsA combines acetate with ATP to form acetyl-adenylate (AcAMP) intermediate. In the second half reaction, it can then transfer the acetyl group from AcAMP to the sulfhydryl group of CoA, …	METABOLISM	K05712	mhpA	3-(3-hydroxy-phenyl)propionate hydroxylase [EC:1.14.13.127]	map00360(Phenylalanine metabolism)	Metabolism	Amino acid metabolism	PF01494.16(FAD_binding_3:FAD binding domain); PF01266.21(DAO:FAD dependent oxidoreductase); PF12831.4(FAD_oxidored:FAD dependent oxidoreductase); PF13450.3(NAD_binding_8:NAD(P)-binding Rossmann-like domain); PF07992.11(Pyr_redox_2:Pyridine nucleotide-disulphide oxidoreductase); PF01946.14(Thi4:Thi4 family); PF13738.3(Pyr_redox_3:Pyridine nucleotide-disulphide oxidoreductase); PF00070.24(Pyr_redox…	GO:0071949(molecular_function:FAD binding); GO:0016021(cellular_component:integral component of membrane); GO:0071949(molecular_function:FAD binding)	GO:0044425;GO:0005488	WP_019980082.1(bifunctional 3-(3-hydroxy-phenyl)propionate/3-hydroxycinnamic acid hydroxylase [Streptomyces sp. Amel2xE9])	sp|A4JQH4|MHPA2_BURVG(3-(3-hydroxy-phenyl)propionate/3-hydroxycinnamic acid hydroxylase 2 OS=Burkholderia vietnamiensis (strain G4 / LMG 22486) OX=269482 GN=mhpA2 PE=3 SV=1)
ctg1_181	0.9	2.37	0	0	ctg1_181	-	scaffold1	225552	227099	+	COG0654(K:Transcription)	COG0654(Transcriptional regulator)	INFORMATION STORAGE AND PROCESSING	K05712	mhpA	3-(3-hydroxy-phenyl)propionate hydroxylase [EC:1.14.13.127]	map00360(Phenylalanine metabolism)	Metabolism	Amino acid metabolism	PF01494.16(FAD_binding_3:FAD binding domain); PF07992.11(Pyr_redox_2:Pyridine nucleotide-disulphide oxidoreductase); PF03486.11(HI0933_like:HI0933-like protein); PF00890.21(FAD_binding_2:FAD binding domain)	GO:0071949(molecular_function:FAD binding); GO:0004497(molecular_function:monooxygenase activity)	GO:0003824;GO:0005488	WP_043444669.1(bifunctional 3-(3-hydroxy-phenyl)propionate/3-hydroxycinnamic acid hydroxylase [Streptomyces nodosus])	sp|A3Q339|MHPA_MYCSJ(3-(3-hydroxy-phenyl)propionate/3-hydroxycinnamic acid hydroxylase OS=Mycobacterium sp. (strain JLS) OX=164757 GN=mhpA PE=3 SV=1)
ctg1_2190	92.15	99.46	73.89	88.15	ctg1_2190	-	scaffold1	2678312	2679994	+	COG0654(T:Signal transduction mechanisms)	COG0654(Two-component system sensor kinase)	CELLULAR PROCESSES AND SIGNALING	K05712	mhpA	3-(3-hydroxy-phenyl)propionate hydroxylase [EC:1.14.13.127]	map00360(Phenylalanine metabolism)	Metabolism	Amino acid metabolism	PF01494.16(FAD_binding_3:FAD binding domain); PF13450.3(NAD_binding_8:NAD(P)-binding Rossmann-like domain); PF01266.21(DAO:FAD dependent oxidoreductase); PF05834.9(Lycopene_cycl:Lycopene cyclase protein)	GO:0071949(molecular_function:FAD binding); GO:0004497(molecular_function:monooxygenase activity)	GO:0003824;GO:0005488	WP_030785544.1(monooxygenase [Streptomyces lavenduligriseus])	sp|Q13QI0|MHPA_PARXL(3-(3-hydroxy-phenyl)propionate/3-hydroxycinnamic acid hydroxylase OS=Paraburkholderia xenovorans (strain LB400) OX=266265 GN=mhpA PE=3 SV=1)
ctg1_2769	199.26	117.75	252.88	244.39	ctg1_2769	-	scaffold1	3370341	3371144	+	COG1024(S:Function unknown)	COG1024(Protein of unknown function (DUF3117))	POORLY CHARACTERIZED	K15866	paaG	2-(1,2-epoxy-1,2-dihydrophenyl)acetyl-CoA isomerase [EC:5.3.3.18]	map00360(Phenylalanine metabolism)	Metabolism	Amino acid metabolism	PF00378.17(ECH_1:Enoyl-CoA hydratase/isomerase); PF16113.2(ECH_2:Enoyl-CoA hydratase/isomerase)	GO:0003824(molecular_function:catalytic activity); GO:0008152(biological_process:metabolic process)	GO:0003824;GO:0008152	WP_030778965.1(enoyl-CoA hydratase [Streptomyces lavenduligriseus])	sp|P24162|ECHH_RHOCB(Probable enoyl-CoA hydratase OS=Rhodobacter capsulatus (strain ATCC BAA-309 / NBRC 16581 / SB1003) OX=272942 GN=fadB1 PE=3 SV=1)
ctg1_4309	4.74	48.71	0	1.3	ctg1_4309	-	scaffold1	5068824	5069735	-	COG1024(G:Carbohydrate transport and metabolism)	COG1024(major facilitator Superfamily)	METABOLISM	K15866	paaG	2-(1,2-epoxy-1,2-dihydrophenyl)acetyl-CoA isomerase [EC:5.3.3.18]	map00360(Phenylalanine metabolism)	Metabolism	Amino acid metabolism	PF00378.17(ECH_1:Enoyl-CoA hydratase/isomerase); PF16113.2(ECH_2:Enoyl-CoA hydratase/isomerase)	GO:0003824(molecular_function:catalytic activity); GO:0008152(biological_process:metabolic process)	GO:0003824;GO:0008152	WP_087767858.1(enoyl-CoA hydratase [Streptomyces sp. CS057])	sp|P24162|ECHH_RHOCB(Probable enoyl-CoA hydratase OS=Rhodobacter capsulatus (strain ATCC BAA-309 / NBRC 16581 / SB1003) OX=272942 GN=fadB1 PE=3 SV=1)
map00270 Cysteine and methionine metabolism (30)
ctg1_2599	142	105.89	197.14	185.02	ctg1_2599	-	scaffold1	3173408	3174697	-	COG0460(E:Amino acid transport and metabolism)	COG0460(homoserine dehydrogenase)	METABOLISM	K00003		homoserine dehydrogenase [EC:1.1.1.3]	map00270(Cysteine and methionine metabolism); map00300(Lysine biosynthesis); map00260(Glycine, serine and threonine metabolism)	Metabolism;Metabolism;Metabolism	Amino acid metabolism;Amino acid metabolism;Amino acid metabolism	PF00742.16(Homoserine_dh:Homoserine dehydrogenase); PF03447.13(NAD_binding_3:Homoserine dehydrogenase, NAD binding domain); PF01842.22(ACT:ACT domain); PF13740.3(ACT_6:ACT domain); PF13291.3(ACT_4:ACT domain); PF03435.15(Sacchrp_dh_NADP:Saccharopine dehydrogenase NADP binding domain)	GO:0004412(molecular_function:homoserine dehydrogenase activity); GO:0050661(molecular_function:NADP binding); GO:0009097(biological_process:isoleucine biosynthetic process); GO:0009086(biological_process:methionine biosynthetic process); GO:0009088(biological_process:threonine biosynthetic process); GO:0009097(biological_process:isoleucine biosynthetic process); GO:0050661(molecular_function:NAD…	GO:0005488;GO:0009987;GO:0003824;GO:0008152	WP_106980766.1(homoserine dehydrogenase [Streptomyces lavenduligriseus])	sp|P9WPX1|DHOM_MYCTU(Homoserine dehydrogenase OS=Mycobacterium tuberculosis (strain ATCC 25618 / H37Rv) OX=83332 GN=hom PE=1 SV=1)
ctg1_3057	1439.53	238.74	2942.93	1347.39	ctg1_3057	-	scaffold1	3699047	3700036	-	COG0039(C:Energy production and conversion)	COG0039(Catalyzes the reversible oxidation of malate to oxaloacetate (By similarity))	METABOLISM	K00024	mdh	malate dehydrogenase [EC:1.1.1.37]	map00630(Glyoxylate and dicarboxylate metabolism); map00270(Cysteine and methionine metabolism); map00720(Carbon fixation pathways in prokaryotes); map00710(Carbon fixation in photosynthetic organisms); map00680(Methane metabolism); map00620(Pyruvate metabolism); map00020(Citrate cycle (TCA cycle))	Metabolism;Metabolism;Metabolism;Metabolism;Metabolism;Metabolism;Metabolism	Carbohydrate metabolism;Amino acid metabolism;Energy metabolism;Energy metabolism;Energy metabolism;Carbohydrate metabolism;Carbohydrate metabolism	PF02866.15(Ldh_1_C:lactate/malate dehydrogenase, alpha/beta C-terminal domain); PF00056.20(Ldh_1_N:lactate/malate dehydrogenase, NAD binding domain)	GO:0006099(biological_process:tricarboxylic acid cycle); GO:0030060(molecular_function:L-malate dehydrogenase activity); GO:0005975(biological_process:carbohydrate metabolic process); GO:0006108(biological_process:malate metabolic process)	GO:0009987;GO:0003824;GO:0008152	WP_030789419.1(malate dehydrogenase [Streptomyces lavenduligriseus])	sp|Q9K3J3|MDH_STRCO(Malate dehydrogenase OS=Streptomyces coelicolor (strain ATCC BAA-471 / A3(2) / M145) OX=100226 GN=mdh PE=1 SV=1)
ctg1_2431	332	499.13	757.92	294.12	ctg1_2431	-	scaffold1	2978427	2980016	-	COG0111(K:Transcription)	COG0111(Transcriptional regulator)	INFORMATION STORAGE AND PROCESSING	K00058	serA	D-3-phosphoglycerate dehydrogenase / 2-oxoglutarate reductase [EC:1.1.1.95 1.1.1.399]	map00680(Methane metabolism); map00260(Glycine, serine and threonine metabolism)	Metabolism;Metabolism	Energy metabolism;Amino acid metabolism	PF02826.16(2-Hacid_dh_C:D-isomer specific 2-hydroxyacid dehydrogenase, NAD binding domain); PF00389.27(2-Hacid_dh:D-isomer specific 2-hydroxyacid dehydrogenase, catalytic domain); PF01842.22(ACT:ACT domain); PF03446.12(NAD_binding_2:NAD binding domain of 6-phosphogluconate dehydrogenase); PF07991.9(IlvN:Acetohydroxy acid isomeroreductase, NADPH-binding domain)	GO:0051287(molecular_function:NAD binding); GO:0006564(biological_process:L-serine biosynthetic process); GO:0004617(molecular_function:phosphoglycerate dehydrogenase activity); GO:0051287(molecular_function:NAD binding); GO:0004617(molecular_function:phosphoglycerate dehydrogenase activity); GO:0006564(biological_process:L-serine biosynthetic process)	GO:0005488;GO:0009987;GO:0003824;GO:0008152	WP_030793127.1(phosphoglycerate dehydrogenase [Streptomyces lavenduligriseus])	sp|O33116|SERA_MYCLE(D-3-phosphoglycerate dehydrogenase OS=Mycobacterium leprae (strain TN) OX=272631 GN=serA PE=3 SV=1)
ctg1_3565	182.37	112.25	290.17	223.67	ctg1_3565	-	scaffold1	4241174	4242268	-	COG0136(E:Amino acid transport and metabolism)	COG0136(Catalyzes the NADPH-dependent formation of L-aspartate- semialdehyde (L-ASA) by the reductive dephosphorylation of L- aspartyl-4-phosphate (By similarity))	METABOLISM	K00133	asd	aspartate-semialdehyde dehydrogenase [EC:1.2.1.11]	map00270(Cysteine and methionine metabolism); map00300(Lysine biosynthesis); map00260(Glycine, serine and threonine metabolism); map00261(Monobactam biosynthesis)	Metabolism;Metabolism;Metabolism;Metabolism	Amino acid metabolism;Amino acid metabolism;Amino acid metabolism;Biosynthesis of other secondary metabolites	PF02774.15(Semialdhyde_dhC:Semialdehyde dehydrogenase, dimerisation domain); PF01118.21(Semialdhyde_dh:Semialdehyde dehydrogenase, NAD binding domain)	GO:0004073(molecular_function:aspartate-semialdehyde dehydrogenase activity); GO:0051287(molecular_function:NAD binding); GO:0050661(molecular_function:NADP binding); GO:0046983(molecular_function:protein dimerization activity); GO:0071266(biological_process:'de novo' L-methionine biosynthetic process); GO:0019877(biological_process:diaminopimelate biosynthetic process); GO:0009097(biological_pro…	GO:0005488;GO:0009987;GO:0003824;GO:0008152;GO:0044464	WP_051816097.1(aspartate-semialdehyde dehydrogenase [Streptomyces lavenduligriseus])	sp|Q53612|DHAS_STRAK(Aspartate-semialdehyde dehydrogenase OS=Streptomyces akiyoshiensis OX=40842 GN=asd PE=3 SV=1)
ctg1_4987	219.79	113.72	438.04	510.33	ctg1_4987	-	scaffold1	5848450	5849469	-	COG0136(K:Transcription)	COG0136(LysR family transcriptional regulator)	INFORMATION STORAGE AND PROCESSING	K00133	asd	aspartate-semialdehyde dehydrogenase [EC:1.2.1.11]	map00270(Cysteine and methionine metabolism); map00300(Lysine biosynthesis); map00260(Glycine, serine and threonine metabolism); map00261(Monobactam biosynthesis)	Metabolism;Metabolism;Metabolism;Metabolism	Amino acid metabolism;Amino acid metabolism;Amino acid metabolism;Biosynthesis of other secondary metabolites	PF02774.15(Semialdhyde_dhC:Semialdehyde dehydrogenase, dimerisation domain); PF01118.21(Semialdhyde_dh:Semialdehyde dehydrogenase, NAD binding domain)	GO:0004073(molecular_function:aspartate-semialdehyde dehydrogenase activity); GO:0051287(molecular_function:NAD binding); GO:0050661(molecular_function:NADP binding); GO:0046983(molecular_function:protein dimerization activity); GO:0071266(biological_process:'de novo' L-methionine biosynthetic process); GO:0019877(biological_process:diaminopimelate biosynthetic process); GO:0009097(biological_pro…	GO:0005488;GO:0009987;GO:0003824;GO:0008152;GO:0044464	WP_030790352.1(aspartate-semialdehyde dehydrogenase [Streptomyces lavenduligriseus])	sp|Q53612|DHAS_STRAK(Aspartate-semialdehyde dehydrogenase OS=Streptomyces akiyoshiensis OX=40842 GN=asd PE=3 SV=1)
ctg1_1795	46.64	22.38	41.65	41.72	ctg1_1795	-	scaffold1	2217634	2218620	+	COG2040(E:Amino acid transport and metabolism)	COG2040(Homocysteine s-methyltransferase)	METABOLISM	K00547	mmuM	homocysteine S-methyltransferase [EC:2.1.1.10]	map00270(Cysteine and methionine metabolism)	Metabolism	Amino acid metabolism	PF02574.13(S-methyl_trans:Homocysteine S-methyltransferase)	GO:0005737(cellular_component:cytoplasm); GO:0047150(molecular_function:betaine-homocysteine S-methyltransferase activity); GO:0009086(biological_process:methionine biosynthetic process); GO:0008270(molecular_function:zinc ion binding); GO:0047150(molecular_function:betaine-homocysteine S-methyltransferase activity); GO:0008270(molecular_function:zinc ion binding); GO:0009086(biological_process:m…	GO:0005488;GO:0009987;GO:0003824;GO:0008152;GO:0044464	WP_030777882.1(homocysteine S-methyltransferase [Streptomyces lavenduligriseus])	sp|O31463|HMT_BACSU(Homocysteine S-methyltransferase YbgG OS=Bacillus subtilis (strain 168) OX=224308 GN=ybgG PE=4 SV=1)
ctg1_6033	117.93	119.53	116.46	51.7	ctg1_6033	-	scaffold1	7014940	7018455	+	COG0646(E:Amino acid transport and metabolism)	COG0646(homocysteine S-methyltransferase activity)	METABOLISM	K00548	metH	5-methyltetrahydrofolate--homocysteine methyltransferase [EC:2.1.1.13]	map00270(Cysteine and methionine metabolism); map00670(One carbon pool by folate); map00450(Selenocompound metabolism)	Metabolism;Metabolism;Metabolism	Amino acid metabolism;Metabolism of cofactors and vitamins;Metabolism of other amino acids	PF02574.13(S-methyl_trans:Homocysteine S-methyltransferase); PF00809.19(Pterin_bind:Pterin binding enzyme); PF02965.14(Met_synt_B12:Vitamin B12 dependent methionine synthase, activation domain); PF02607.14(B12-binding_2:B12 binding domain); PF02310.16(B12-binding:B12 binding domain)	GO:0031419(molecular_function:cobalamin binding); GO:0008705(molecular_function:methionine synthase activity); GO:0008270(molecular_function:zinc ion binding); GO:0042558(biological_process:pteridine-containing compound metabolic process)	GO:0005488;GO:0009987;GO:0003824;GO:0008152	WP_030781374.1(methionine synthase [Streptomyces lavenduligriseus])	sp|O33259|METH_MYCTU(Methionine synthase OS=Mycobacterium tuberculosis (strain ATCC 25618 / H37Rv) OX=83332 GN=metH PE=1 SV=1)
ctg1_4710	133.79	148.08	114.55	159.37	ctg1_4710	-	scaffold1	5540497	5541618	+	ENOG410Y12E(L:Replication, recombination and repair); COG0270(L:Replication, recombination and repair)	ENOG410Y12E(C-5 cytosine-specific DNA methylase); COG0270(Cytosine-specific methyltransferase)	INFORMATION STORAGE AND PROCESSING;INFORMATION STORAGE AND PROCESSING	K00558	dcm	DNA (cytosine-5)-methyltransferase 1 [EC:2.1.1.37]	map00270(Cysteine and methionine metabolism); map05206(MicroRNAs in cancer)	Metabolism;Human Diseases	Amino acid metabolism;Cancers: Overview	PF00145.14(DNA_methylase:C-5 cytosine-specific DNA methylase)	GO:0008168(molecular_function:methyltransferase activity)	GO:0003824	WP_078946683.1(DNA cytosine methyltransferase [Streptomyces sp. NRRL B-3648])	sp|P50188|MTN1_NOCAE(Modification methylase NaeI OS=Lechevalieria aerocolonigenes OX=68170 GN=naeIM PE=3 SV=1)
ctg1_4711	165.76	197.52	153.68	209.29	ctg1_4711	-	scaffold1	5541681	5542895	+	ENOG410YGRJ(L:Replication, recombination and repair)	ENOG410YGRJ(C-5 cytosine-specific DNA methylase)	INFORMATION STORAGE AND PROCESSING	K00558	dcm	DNA (cytosine-5)-methyltransferase 1 [EC:2.1.1.37]	map00270(Cysteine and methionine metabolism); map05206(MicroRNAs in cancer)	Metabolism;Human Diseases	Amino acid metabolism;Cancers: Overview	PF00145.14(DNA_methylase:C-5 cytosine-specific DNA methylase)	GO:0008168(molecular_function:methyltransferase activity)	GO:0003824	WP_053710446.1(DNA cytosine methyltransferase [Streptomyces sp. NRRL B-3648])
ctg1_7217	4.92	4.98	0.56	3.58	ctg1_7217	-	scaffold1	8363520	8364803	-	ENOG410XPMC(L:Replication, recombination and repair)	ENOG410XPMC(C-5 cytosine-specific DNA methylase)	INFORMATION STORAGE AND PROCESSING	K00558	dcm	DNA (cytosine-5)-methyltransferase 1 [EC:2.1.1.37]	map00270(Cysteine and methionine metabolism); map05206(MicroRNAs in cancer)	Metabolism;Human Diseases	Amino acid metabolism;Cancers: Overview	PF00145.14(DNA_methylase:C-5 cytosine-specific DNA methylase)	GO:0008168(molecular_function:methyltransferase activity)	GO:0003824	WP_030795179.1(DNA cytosine methyltransferase [Streptomyces lavenduligriseus])	sp|P09795|MTS1_SALIN(Modification methylase SinI OS=Salmonella infantis OX=595 GN=sinIM PE=3 SV=1)
ctg1_519	2.31	10.4	0	0	ctg1_519	-	scaffold1	627970	629112	+	COG2021(E:Amino acid transport and metabolism)	COG2021(homoserine O-acetyltransferase)	METABOLISM	K00641	metX	homoserine O-acetyltransferase/O-succinyltransferase [EC:2.3.1.31 2.3.1.46]	map00270(Cysteine and methionine metabolism)	Metabolism	Amino acid metabolism	PF00561.17(Abhydrolase_1:alpha/beta hydrolase fold)	GO:0004414(molecular_function:homoserine O-acetyltransferase activity); GO:0009086(biological_process:methionine biosynthetic process); GO:0005737(cellular_component:cytoplasm)	GO:0009987;GO:0003824;GO:0008152;GO:0044464	WP_078637592.1(homoserine O-acetyltransferase [Streptomyces lavenduligriseus])	sp|Q47L17|METXA_THEFY(Homoserine O-acetyltransferase OS=Thermobifida fusca (strain YX) OX=269800 GN=metXA PE=3 SV=1)
ctg1_4410	128.03	270.7	224.71	172.92	ctg1_4410	-	scaffold1	5182264	5183097	-	COG0005(M:Cell wall/membrane/envelope biogenesis)	COG0005(Channel that opens in response to stretch forces in the membrane lipid bilayer. May participate in the regulation of osmotic pressure changes within the cell (By similarity))	CELLULAR PROCESSES AND SIGNALING	K00772	mtaP	5'-methylthioadenosine phosphorylase [EC:2.4.2.28]	map00270(Cysteine and methionine metabolism)	Metabolism	Amino acid metabolism	PF01048.17(PNP_UDP_1:Phosphorylase superfamily)	GO:0017061(molecular_function:S-methyl-5-thioadenosine phosphorylase activity); GO:0006166(biological_process:purine ribonucleoside salvage)	GO:0009987;GO:0003824;GO:0008152	WP_030779128.1(S-methyl-5'-thioadenosine phosphorylase [Streptomyces lavenduligriseus])	sp|Q9KYV7|PNPH_STRCO(Purine nucleoside phosphorylase OS=Streptomyces coelicolor (strain ATCC BAA-471 / A3(2) / M145) OX=100226 GN=SCO3188 PE=3 SV=1)
ctg1_3680	1.19	1.46	1.68	1.77	ctg1_3680	-	scaffold1	4360936	4362099	-	COG0192(H:Coenzyme transport and metabolism)	COG0192(Catalyzes the formation of S-adenosylmethionine from methionine and ATP)	METABOLISM	K00789	metK	S-adenosylmethionine synthetase [EC:2.5.1.6]	map00270(Cysteine and methionine metabolism)	Metabolism	Amino acid metabolism	PF02773.13(S-AdoMet_synt_C:S-adenosylmethionine synthetase, C-terminal domain); PF02772.13(S-AdoMet_synt_M:S-adenosylmethionine synthetase, central domain); PF00438.17(S-AdoMet_synt_N:S-adenosylmethionine synthetase, N-terminal domain)	GO:0005524(molecular_function:ATP binding); GO:0000287(molecular_function:magnesium ion binding); GO:0004478(molecular_function:methionine adenosyltransferase activity); GO:0006730(biological_process:one-carbon metabolic process); GO:0006556(biological_process:S-adenosylmethionine biosynthetic process); GO:0005737(cellular_component:cytoplasm)	GO:0005488;GO:0009987;GO:0003824;GO:0008152;GO:0044464	WP_015661820.1(methionine adenosyltransferase [Streptomyces davaonensis])	sp|Q827Q0|METK_STRAW(S-adenosylmethionine synthase OS=Streptomyces avermitilis (strain ATCC 31267 / DSM 46492 / JCM 5070 / NBRC 14893 / NCIMB 12804 / NRRL 8165 / MA-4680) OX=227882 GN=metK PE=3 SV=1)
ctg1_613	82.17	80.73	0	0	ctg1_613	-	scaffold1	732150	733316	-	COG0192(H:Coenzyme transport and metabolism)	COG0192(Catalyzes the formation of S-adenosylmethionine from methionine and ATP)	METABOLISM	K00789	metK	S-adenosylmethionine synthetase [EC:2.5.1.6]	map00270(Cysteine and methionine metabolism)	Metabolism	Amino acid metabolism	PF02773.13(S-AdoMet_synt_C:S-adenosylmethionine synthetase, C-terminal domain); PF02772.13(S-AdoMet_synt_M:S-adenosylmethionine synthetase, central domain); PF00438.17(S-AdoMet_synt_N:S-adenosylmethionine synthetase, N-terminal domain)	GO:0005524(molecular_function:ATP binding); GO:0000287(molecular_function:magnesium ion binding); GO:0004478(molecular_function:methionine adenosyltransferase activity); GO:0006730(biological_process:one-carbon metabolic process); GO:0006556(biological_process:S-adenosylmethionine biosynthetic process); GO:0005737(cellular_component:cytoplasm)	GO:0005488;GO:0009987;GO:0003824;GO:0008152;GO:0044464	WP_030611133.1(methionine adenosyltransferase [Streptomyces achromogenes])	sp|Q827Q0|METK_STRAW(S-adenosylmethionine synthase OS=Streptomyces avermitilis (strain ATCC 31267 / DSM 46492 / JCM 5070 / NBRC 14893 / NCIMB 12804 / NRRL 8165 / MA-4680) OX=227882 GN=metK PE=3 SV=1)
ctg1_6218	645.8	421.43	1000.31	907.93	ctg1_6218	-	scaffold1	7219045	7220253	+	COG0192(H:Coenzyme transport and metabolism)	COG0192(Catalyzes the formation of S-adenosylmethionine from methionine and ATP)	METABOLISM	K00789	metK	S-adenosylmethionine synthetase [EC:2.5.1.6]	map00270(Cysteine and methionine metabolism)	Metabolism	Amino acid metabolism	PF02773.13(S-AdoMet_synt_C:S-adenosylmethionine synthetase, C-terminal domain); PF02772.13(S-AdoMet_synt_M:S-adenosylmethionine synthetase, central domain); PF00438.17(S-AdoMet_synt_N:S-adenosylmethionine synthetase, N-terminal domain)	GO:0005737(cellular_component:cytoplasm); GO:0004478(molecular_function:methionine adenosyltransferase activity); GO:0006556(biological_process:S-adenosylmethionine biosynthetic process); GO:0006730(biological_process:one-carbon metabolic process); GO:0000287(molecular_function:magnesium ion binding); GO:0005524(molecular_function:ATP binding); GO:0005524(molecular_function:ATP binding); GO:00002…	GO:0009987;GO:0003824;GO:0008152;GO:0044464;GO:0005488	WP_059248219.1(methionine adenosyltransferase [Streptomyces])	sp|Q9L0Y3|METK_STRCO(S-adenosylmethionine synthase OS=Streptomyces coelicolor (strain ATCC BAA-471 / A3(2) / M145) OX=100226 GN=metK PE=3 SV=1)
ctg1_3594	10.82	10.29	16.09	3.8	ctg1_3594	-	scaffold1	4271804	4273438	-	COG4262(E:Amino acid transport and metabolism)	COG4262(Catalyzes the production of spermidine from putrescine and decarboxylated S-adenosylmethionine (dcSAM), which serves as an aminopropyl donor (By similarity))	METABOLISM	K00797	speE	spermidine synthase [EC:2.5.1.16]	map00270(Cysteine and methionine metabolism); map00480(Glutathione metabolism); map00330(Arginine and proline metabolism); map00410(beta-Alanine metabolism)	Metabolism;Metabolism;Metabolism;Metabolism	Amino acid metabolism;Metabolism of other amino acids;Amino acid metabolism;Metabolism of other amino acids	PF01564.14(Spermine_synth:Spermine/spermidine synthase)			WP_030790861.1(polyamine aminopropyltransferase [Streptomyces lavenduligriseus])	sp|Q82EU4|SPEE_STRAW(Polyamine aminopropyltransferase OS=Streptomyces avermitilis (strain ATCC 31267 / DSM 46492 / JCM 5070 / NBRC 14893 / NCIMB 12804 / NRRL 8165 / MA-4680) OX=227882 GN=speE PE=3 SV=1)
ctg1_3828	3.03	1.53	0.84	2.37	ctg1_3828	-	scaffold1	4534364	4536007	-	COG0436(S:Function unknown)	COG0436(Fumarylacetoacetate (FAA) hydrolase family)	POORLY CHARACTERIZED	K00812	aspB	aspartate aminotransferase [EC:2.6.1.1]	map00220(Arginine biosynthesis); map00350(Tyrosine metabolism); map00270(Cysteine and methionine metabolism); map00330(Arginine and proline metabolism); map00950(Isoquinoline alkaloid biosynthesis); map00250(Alanine, aspartate and glutamate metabolism); map00360(Phenylalanine metabolism); map00960(Tropane, piperidine and pyridine alkaloid biosynthesis); map00400(Phenylalanine, tyrosine and trypto…	Metabolism;Metabolism;Metabolism;Metabolism;Metabolism;Metabolism;Metabolism;Metabolism;Metabolism;Metabolism	Amino acid metabolism;Amino acid metabolism;Amino acid metabolism;Amino acid metabolism;Biosynthesis of other secondary metabolites;Amino acid metabolism;Amino acid metabolism;Biosynthesis of other secondary metabolites;Amino acid metabolism;Biosynthesis of other secondary metabolites	PF00155.18(Aminotran_1_2:Aminotransferase class I and II); PF01212.18(Beta_elim_lyase:Beta-eliminating lyase)			WP_037654996.1(pyridoxal phosphate-dependent aminotransferase [Streptomyces achromogenes])	sp|O33822|AAT_THEAQ(Aspartate aminotransferase OS=Thermus aquaticus OX=271 GN=aspC PE=3 SV=1)
ctg1_2421	224.93	107.48	390	277.83	ctg1_2421	-	scaffold1	2966975	2968063	-	COG0115(E:Amino acid transport and metabolism)	COG0115(brancheD-chain amino acid aminotransferase)	METABOLISM	K00826	ilvE	branched-chain amino acid aminotransferase [EC:2.6.1.42]	map00270(Cysteine and methionine metabolism); map00770(Pantothenate and CoA biosynthesis); map00280(Valine, leucine and isoleucine degradation); map00290(Valine, leucine and isoleucine biosynthesis)	Metabolism;Metabolism;Metabolism;Metabolism	Amino acid metabolism;Metabolism of cofactors and vitamins;Amino acid metabolism;Amino acid metabolism	PF01063.16(Aminotran_4:Amino-transferase class IV)	GO:0052654(molecular_function:L-leucine transaminase activity); GO:0052655(molecular_function:L-valine transaminase activity); GO:0052656(molecular_function:L-isoleucine transaminase activity); GO:0009081(biological_process:branched-chain amino acid metabolic process); GO:0052654(molecular_function:L-leucine transaminase activity); GO:0052655(molecular_function:L-valine transaminase activity); GO…	GO:0009987;GO:0003824;GO:0008152	WP_030793099.1(branched-chain amino acid aminotransferase [Streptomyces lavenduligriseus])	sp|O86505|ILVE_STRCO(Probable branched-chain-amino-acid aminotransferase OS=Streptomyces coelicolor (strain ATCC BAA-471 / A3(2) / M145) OX=100226 GN=ilvE PE=3 SV=1)
ctg1_6149	14.71	19.2	21.58	24.64	ctg1_6149	-	scaffold1	7142860	7143681	+	COG0115(S:Function unknown)	COG0115(-)	POORLY CHARACTERIZED	K00826	ilvE	branched-chain amino acid aminotransferase [EC:2.6.1.42]	map00270(Cysteine and methionine metabolism); map00770(Pantothenate and CoA biosynthesis); map00280(Valine, leucine and isoleucine degradation); map00290(Valine, leucine and isoleucine biosynthesis)	Metabolism;Metabolism;Metabolism;Metabolism	Amino acid metabolism;Metabolism of cofactors and vitamins;Amino acid metabolism;Amino acid metabolism	PF01063.16(Aminotran_4:Amino-transferase class IV)			WP_030781065.1(aminodeoxychorismate lyase [Streptomyces lavenduligriseus])	sp|O29329|ILVE_ARCFU(Putative branched-chain-amino-acid aminotransferase OS=Archaeoglobus fulgidus (strain ATCC 49558 / VC-16 / DSM 4304 / JCM 9628 / NBRC 100126) OX=224325 GN=ilvE PE=1 SV=1)
ctg1_4265	90.01	102.95	240.15	118.65	ctg1_4265	-	scaffold1	5016079	5017197	-	COG1932(E:Amino acid transport and metabolism)	COG1932(Catalyzes the reversible conversion of 3- phosphohydroxypyruvate to phosphoserine and of 3-hydroxy-2-oxo-4- phosphonooxybutanoate to phosphohydroxythreonine (By similarity))	METABOLISM	K00831	serC	phosphoserine aminotransferase [EC:2.6.1.52]	map00680(Methane metabolism); map00750(Vitamin B6 metabolism); map00260(Glycine, serine and threonine metabolism)	Metabolism;Metabolism;Metabolism	Energy metabolism;Metabolism of cofactors and vitamins;Amino acid metabolism	PF00266.16(Aminotran_5:Aminotransferase class-V)	GO:0004648(molecular_function:O-phospho-L-serine:2-oxoglutarate aminotransferase activity); GO:0030170(molecular_function:pyridoxal phosphate binding); GO:0006564(biological_process:L-serine biosynthetic process); GO:0008615(biological_process:pyridoxine biosynthetic process); GO:0005737(cellular_component:cytoplasm)	GO:0009987;GO:0003824;GO:0008152;GO:0044464;GO:0005488	WP_030779397.1(phosphoserine transaminase [Streptomyces lavenduligriseus])	sp|A1SEM0|SERC_NOCSJ(Phosphoserine aminotransferase OS=Nocardioides sp. (strain ATCC BAA-499 / JS614) OX=196162 GN=serC PE=3 SV=1)
ctg1_3566	477.82	334.62	1126.02	724.82	ctg1_3566	-	scaffold1	4242305	4243576	-	COG0527(E:Amino acid transport and metabolism)	COG0527(Aspartokinase)	METABOLISM	K00928	lysC	aspartate kinase [EC:2.7.2.4]	map00270(Cysteine and methionine metabolism); map00300(Lysine biosynthesis); map00260(Glycine, serine and threonine metabolism); map00261(Monobactam biosynthesis)	Metabolism;Metabolism;Metabolism;Metabolism	Amino acid metabolism;Amino acid metabolism;Amino acid metabolism;Biosynthesis of other secondary metabolites	PF00696.25(AA_kinase:Amino acid kinase family); PF01842.22(ACT:ACT domain); PF13840.3(ACT_7:ACT domain)	GO:0004072(molecular_function:aspartate kinase activity); GO:0009089(biological_process:lysine biosynthetic process via diaminopimelate); GO:0009088(biological_process:threonine biosynthetic process)	GO:0009987;GO:0003824;GO:0008152	WP_030790921.1(aspartate kinase [Streptomyces lavenduligriseus])	sp|P41403|AK_MYCSM(Aspartokinase OS=Mycobacterium smegmatis OX=1772 GN=ask PE=3 SV=1)
ctg1_1610	11.67	60.9	1.82	26.24	ctg1_1610	-	scaffold1	1993776	1994636	-	COG2897(P:Inorganic ion transport and metabolism)	COG2897(sulfurtransferase)	METABOLISM	K01011	sseA	thiosulfate/3-mercaptopyruvate sulfurtransferase [EC:2.8.1.1 2.8.1.2]	map00270(Cysteine and methionine metabolism); map04122(Sulfur relay system); map00920(Sulfur metabolism)	Metabolism;Genetic Information Processing;Metabolism	Amino acid metabolism;Folding, sorting and degradation;Energy metabolism	PF00581.17(Rhodanese:Rhodanese-like domain)	GO:0004792(molecular_function:thiosulfate sulfurtransferase activity)	GO:0003824	WP_030605942.1(sulfurtransferase [Streptomyces achromogenes])	sp|P16385|THTR_SACER(Putative thiosulfate sulfurtransferase OS=Saccharopolyspora erythraea OX=1836 GN=cysA PE=1 SV=1)
ctg1_2117	214.71	505.38	109.77	188.52	ctg1_2117	-	scaffold1	2584339	2585190	-	COG2897(S:Function unknown)	COG2897(DNA-binding protein)	POORLY CHARACTERIZED	K01011	sseA	thiosulfate/3-mercaptopyruvate sulfurtransferase [EC:2.8.1.1 2.8.1.2]	map00270(Cysteine and methionine metabolism); map04122(Sulfur relay system); map00920(Sulfur metabolism)	Metabolism;Genetic Information Processing;Metabolism	Amino acid metabolism;Folding, sorting and degradation;Energy metabolism	PF00581.17(Rhodanese:Rhodanese-like domain)	GO:0004792(molecular_function:thiosulfate sulfurtransferase activity)	GO:0003824	WP_030785317.1(sulfurtransferase [Streptomyces lavenduligriseus])	sp|P9WHF5|THT3_MYCTU(Putative thiosulfate sulfurtransferase SseB OS=Mycobacterium tuberculosis (strain ATCC 25618 / H37Rv) OX=83332 GN=sseB PE=1 SV=1)
ctg1_4109	318.49	1567.72	1775.41	292.34	ctg1_4109	-	scaffold1	4865344	4866189	-	COG2897(S:Function unknown)	COG2897(Protein of unknown function (DUF1416))	POORLY CHARACTERIZED	K01011	sseA	thiosulfate/3-mercaptopyruvate sulfurtransferase [EC:2.8.1.1 2.8.1.2]	map00270(Cysteine and methionine metabolism); map04122(Sulfur relay system); map00920(Sulfur metabolism)	Metabolism;Genetic Information Processing;Metabolism	Amino acid metabolism;Folding, sorting and degradation;Energy metabolism	PF00581.17(Rhodanese:Rhodanese-like domain)	GO:0004792(molecular_function:thiosulfate sulfurtransferase activity)	GO:0003824	WP_030792007.1(sulfurtransferase [Streptomyces lavenduligriseus])	sp|A0R4C9|THTR_MYCS2(Putative thiosulfate sulfurtransferase OS=Mycobacterium smegmatis (strain ATCC 700084 / mc(2)155) OX=246196 GN=MSMEG_5789 PE=1 SV=1)
ctg1_7882	36.89	16.32	0	0	ctg1_7882	-	scaffold1	9098542	9099414	-	COG2897(L:Replication, recombination and repair)	COG2897(transposase)	INFORMATION STORAGE AND PROCESSING	K01011	sseA	thiosulfate/3-mercaptopyruvate sulfurtransferase [EC:2.8.1.1 2.8.1.2]	map00270(Cysteine and methionine metabolism); map04122(Sulfur relay system); map00920(Sulfur metabolism)	Metabolism;Genetic Information Processing;Metabolism	Amino acid metabolism;Folding, sorting and degradation;Energy metabolism	PF00581.17(Rhodanese:Rhodanese-like domain)	GO:0016740(molecular_function:transferase activity); GO:0016784(molecular_function:3-mercaptopyruvate sulfurtransferase activity); GO:0016021(cellular_component:integral component of membrane)	GO:0003824;GO:0044425	WP_074994388.1(sulfurtransferase [Streptomyces misionensis])	sp|O64530|STR1_ARATH(Thiosulfate/3-mercaptopyruvate sulfurtransferase 1, mitochondrial OS=Arabidopsis thaliana OX=3702 GN=STR1 PE=1 SV=1)
ctg1_4581	703.9	465.42	861.29	521.17	ctg1_4581	-	scaffold1	5376657	5378114	+	COG0499(H:Coenzyme transport and metabolism)	COG0499(May play a key role in the regulation of the intracellular concentration of adenosylhomocysteine (By similarity))	METABOLISM	K01251	ahcY	adenosylhomocysteinase [EC:3.3.1.1]	map00270(Cysteine and methionine metabolism)	Metabolism	Amino acid metabolism	PF05221.14(AdoHcyase:S-adenosyl-L-homocysteine hydrolase); PF00670.18(AdoHcyase_NAD:S-adenosyl-L-homocysteine hydrolase, NAD binding domain); PF02826.16(2-Hacid_dh_C:D-isomer specific 2-hydroxyacid dehydrogenase, NAD binding domain); PF07991.9(IlvN:Acetohydroxy acid isomeroreductase, NADPH-binding domain); PF02254.15(TrkA_N:TrkA-N domain); PF01488.17(Shikimate_DH:Shikimate / quinate 5-dehydrogena…	GO:0005737(cellular_component:cytoplasm); GO:0051287(molecular_function:NAD binding); GO:0004013(molecular_function:adenosylhomocysteinase activity); GO:0006730(biological_process:one-carbon metabolic process); GO:0019510(biological_process:S-adenosylhomocysteine catabolic process)	GO:0005488;GO:0009987;GO:0003824;GO:0008152;GO:0044464	WP_030787976.1(adenosylhomocysteinase [Streptomyces lavenduligriseus])	sp|Q82DC9|SAHH_STRAW(Adenosylhomocysteinase OS=Streptomyces avermitilis (strain ATCC 31267 / DSM 46492 / JCM 5070 / NBRC 14893 / NCIMB 12804 / NRRL 8165 / MA-4680) OX=227882 GN=ahcY PE=3 SV=1)
ctg1_8073	5.12	46.74	0	0	ctg1_8073	-	scaffold1	9292843	9295563	+	ENOG411265T(S:Function unknown); ENOG410YYJX(S:Function unknown)	ENOG411265T(S-adenosyl-L-homocysteine hydrolase, NAD binding domain); ENOG410YYJX(Oxidoreductase family, NAD-binding Rossmann fold)	POORLY CHARACTERIZED;POORLY CHARACTERIZED	K01251	ahcY	adenosylhomocysteinase [EC:3.3.1.1]	map00270(Cysteine and methionine metabolism)	Metabolism	Amino acid metabolism	PF00670.18(AdoHcyase_NAD:S-adenosyl-L-homocysteine hydrolase, NAD binding domain); PF01408.19(GFO_IDH_MocA:Oxidoreductase family, NAD-binding Rossmann fold); PF02826.16(2-Hacid_dh_C:D-isomer specific 2-hydroxyacid dehydrogenase, NAD binding domain)	GO:0016787(molecular_function:hydrolase activity); GO:0016491(molecular_function:oxidoreductase activity)	GO:0003824	WP_107470938.1(hypothetical protein [Streptomyces sp. WZ.A104])	sp|B7K8X6|SAHH_CYAP7(Adenosylhomocysteinase OS=Cyanothece sp. (strain PCC 7424) OX=65393 GN=ahcY PE=3 SV=1)
ctg1_4518	123.02	101.86	491.81	196.53	ctg1_4518	-	scaffold1	5306905	5308296	+	COG0517(S:Function unknown)	COG0517(-)	POORLY CHARACTERIZED	K01697		cystathionine beta-synthase [EC:4.2.1.22]	map00270(Cysteine and methionine metabolism); map00260(Glycine, serine and threonine metabolism)	Metabolism;Metabolism	Amino acid metabolism;Amino acid metabolism	PF00291.22(PALP:Pyridoxal-phosphate dependent enzyme); PF00571.25(CBS:CBS domain)	GO:0005737(cellular_component:cytoplasm); GO:0006535(biological_process:cysteine biosynthetic process from serine); GO:0004122(molecular_function:cystathionine beta-synthase activity); GO:0019343(biological_process:cysteine biosynthetic process via cystathionine)	GO:0009987;GO:0003824;GO:0008152;GO:0044464	WP_030788137.1(cystathionine beta-synthase [Streptomyces lavenduligriseus])	sp|P9WP51|Y1077_MYCTU(Putative cystathionine beta-synthase Rv1077 OS=Mycobacterium tuberculosis (strain ATCC 25618 / H37Rv) OX=83332 GN=cbs PE=1 SV=1)
ctg1_2007	20.18	12.74	2.92	6.54	ctg1_2007	-	scaffold1	2465618	2466643	+	COG0031(S:Function unknown)	COG0031(hemerythrin hhe cation binding)	POORLY CHARACTERIZED	K01738	cysK	cysteine synthase [EC:2.5.1.47]	map00270(Cysteine and methionine metabolism); map00920(Sulfur metabolism)	Metabolism;Metabolism	Amino acid metabolism;Energy metabolism	PF00291.22(PALP:Pyridoxal-phosphate dependent enzyme)			WP_030777554.1(2,3-diaminopropionate biosynthesis protein SbnA [Streptomyces lavenduligriseus])	sp|Q8XSQ0|SBNA_RALSO(Putative siderophore biosynthesis protein SbnA OS=Ralstonia solanacearum (strain GMI1000) OX=267608 GN=sbnA PE=3 SV=1)
ctg1_242	13.26	26.56	0	0	ctg1_242	-	scaffold1	291879	292898	+	COG0031(E:Amino acid transport and metabolism)	COG0031(cysteine biosynthetic process from serine)	METABOLISM	K01738	cysK	cysteine synthase [EC:2.5.1.47]	map00270(Cysteine and methionine metabolism); map00920(Sulfur metabolism)	Metabolism;Metabolism	Amino acid metabolism;Energy metabolism	PF00291.22(PALP:Pyridoxal-phosphate dependent enzyme)	GO:0006535(biological_process:cysteine biosynthetic process from serine)	GO:0009987;GO:0008152	EFF88809.1(cysteine synthase [Streptomyces sp. e14])	sp|Q8XSQ0|SBNA_RALSO(Putative siderophore biosynthesis protein SbnA OS=Ralstonia solanacearum (strain GMI1000) OX=267608 GN=sbnA PE=3 SV=1)
ctg1_2824	101.05	47.24	8.47	26.35	ctg1_2824	-	scaffold1	3433540	3434547	+	COG0031(S:Function unknown)	COG0031(proteinase inhibitor I4 serpin)	POORLY CHARACTERIZED	K01738	cysK	cysteine synthase [EC:2.5.1.47]	map00270(Cysteine and methionine metabolism); map00920(Sulfur metabolism)	Metabolism;Metabolism	Amino acid metabolism;Energy metabolism	PF00291.22(PALP:Pyridoxal-phosphate dependent enzyme)	GO:0006535(biological_process:cysteine biosynthetic process from serine)	GO:0009987;GO:0008152	WP_030778874.1(2,3-diaminopropionate biosynthesis protein SbnA [Streptomyces lavenduligriseus])	sp|Q8XSQ0|SBNA_RALSO(Putative siderophore biosynthesis protein SbnA OS=Ralstonia solanacearum (strain GMI1000) OX=267608 GN=sbnA PE=3 SV=1)
ctg1_598	3.56	7.21	0	0	ctg1_598	-	scaffold1	714918	716069	-	COG0031(P:Inorganic ion transport and metabolism)	COG0031(heavy metal transport detoxification protein)	METABOLISM	K01738	cysK	cysteine synthase [EC:2.5.1.47]	map00270(Cysteine and methionine metabolism); map00920(Sulfur metabolism)	Metabolism;Metabolism	Amino acid metabolism;Energy metabolism	PF00291.22(PALP:Pyridoxal-phosphate dependent enzyme)			WP_078637638.1(pyridoxal-5'-phosphate-dependent protein subunit beta [Streptomyces lavenduligriseus])	sp|Q79FV4|CYSK2_MYCTU(S-sulfocysteine synthase OS=Mycobacterium tuberculosis (strain ATCC 25618 / H37Rv) OX=83332 GN=cysK2 PE=1 SV=1)
ctg1_6597	29.81	40.01	21.79	45.99	ctg1_6597	-	scaffold1	7626580	7627704	+	COG0031(K:Transcription)	COG0031(TetR family transcriptional regulator)	INFORMATION STORAGE AND PROCESSING	K01738	cysK	cysteine synthase [EC:2.5.1.47]	map00270(Cysteine and methionine metabolism); map00920(Sulfur metabolism)	Metabolism;Metabolism	Amino acid metabolism;Energy metabolism	PF00291.22(PALP:Pyridoxal-phosphate dependent enzyme)	GO:0004124(molecular_function:cysteine synthase activity)	GO:0003824	WP_030775556.1(PLP-dependent cysteine synthase family protein [Streptomyces lavenduligriseus])	sp|Q8XSQ0|SBNA_RALSO(Putative siderophore biosynthesis protein SbnA OS=Ralstonia solanacearum (strain GMI1000) OX=267608 GN=sbnA PE=3 SV=1)
ctg1_7509	0.76	4.85	0.84	1.61	ctg1_7509	-	scaffold1	8662057	8663217	-	COG0031(G:Carbohydrate transport and metabolism)	COG0031(major facilitator Superfamily)	METABOLISM	K01738	cysK	cysteine synthase [EC:2.5.1.47]	map00270(Cysteine and methionine metabolism); map00920(Sulfur metabolism)	Metabolism;Metabolism	Amino acid metabolism;Energy metabolism	PF00291.22(PALP:Pyridoxal-phosphate dependent enzyme)			WP_098750225.1(PLP-dependent cysteine synthase family protein [Streptomyces sp. Ru87])	sp|Q79FV4|CYSK2_MYCTU(S-sulfocysteine synthase OS=Mycobacterium tuberculosis (strain ATCC 25618 / H37Rv) OX=83332 GN=cysK2 PE=1 SV=1)
ctg1_8128	0	0	0	0	ctg1_8128	-	scaffold1	9360994	9361164	+	COG0031(L:Replication, recombination and repair)	COG0031(transposase)	INFORMATION STORAGE AND PROCESSING	K01738	cysK	cysteine synthase [EC:2.5.1.47]	map00270(Cysteine and methionine metabolism); map00920(Sulfur metabolism)	Metabolism;Metabolism	Amino acid metabolism;Energy metabolism				WP_059247802.1(PLP-dependent cysteine synthase family protein [Streptomyces])
ctg1_2946	240.71	620.1	339.74	304.11	ctg1_2946	-	scaffold1	3580260	3581420	-	COG0626(E:Amino acid transport and metabolism)	COG0626(cystathionine)	METABOLISM	K01739	metB	cystathionine gamma-synthase [EC:2.5.1.48]	map00270(Cysteine and methionine metabolism); map00920(Sulfur metabolism); map00450(Selenocompound metabolism)	Metabolism;Metabolism;Metabolism	Amino acid metabolism;Energy metabolism;Metabolism of other amino acids	PF01053.17(Cys_Met_Meta_PP:Cys/Met metabolism PLP-dependent enzyme); PF01041.14(DegT_DnrJ_EryC1:DegT/DnrJ/EryC1/StrS aminotransferase family); PF00266.16(Aminotran_5:Aminotransferase class-V); PF00155.18(Aminotran_1_2:Aminotransferase class I and II); PF01212.18(Beta_elim_lyase:Beta-eliminating lyase)			WP_030619414.1(cystathionine gamma-synthase [Streptomyces achromogenes])	sp|P66876|METB_MYCBO(Cystathionine gamma-synthase OS=Mycobacterium bovis (strain ATCC BAA-935 / AF2122/97) OX=233413 GN=metB PE=3 SV=1)
ctg1_4106	513.79	1343.29	5.67	23.51	ctg1_4106	-	scaffold1	4861795	4863351	+	COG0626(S:Function unknown)	COG0626(-)	POORLY CHARACTERIZED	K01739	metB	cystathionine gamma-synthase [EC:2.5.1.48]	map00270(Cysteine and methionine metabolism); map00920(Sulfur metabolism); map00450(Selenocompound metabolism)	Metabolism;Metabolism;Metabolism	Amino acid metabolism;Energy metabolism;Metabolism of other amino acids	PF01053.17(Cys_Met_Meta_PP:Cys/Met metabolism PLP-dependent enzyme)			WP_078637771.1(PLP-dependent transferase [Streptomyces lavenduligriseus])	sp|P38675|MET7_NEUCR(Cystathionine gamma-synthase OS=Neurospora crassa (strain ATCC 24698 / 74-OR23-1A / CBS 708.71 / DSM 1257 / FGSC 987) OX=367110 GN=met-7 PE=3 SV=3)
ctg1_518	2.29	14.59	0	0	ctg1_518	-	scaffold1	626608	627969	+	COG2873(E:Amino acid transport and metabolism)	COG2873(o-acetylhomoserine)	METABOLISM	K01740	metY	O-acetylhomoserine (thiol)-lyase [EC:2.5.1.49]	map00270(Cysteine and methionine metabolism)	Metabolism	Amino acid metabolism	PF01053.17(Cys_Met_Meta_PP:Cys/Met metabolism PLP-dependent enzyme); PF01041.14(DegT_DnrJ_EryC1:DegT/DnrJ/EryC1/StrS aminotransferase family); PF00155.18(Aminotran_1_2:Aminotransferase class I and II); PF00266.16(Aminotran_5:Aminotransferase class-V)			WP_078637591.1(bifunctional o-acetylhomoserine/o-acetylserine sulfhydrylase [Streptomyces lavenduligriseus])	sp|P50125|CYSD_EMENI(Homocysteine synthase OS=Emericella nidulans (strain FGSC A4 / ATCC 38163 / CBS 112.46 / NRRL 194 / M139) OX=227321 GN=cysD PE=1 SV=2)
ctg1_2481	17.01	11.15	83.06	39.36	ctg1_2481	-	scaffold1	3033689	3035056	+	COG1760(E:Amino acid transport and metabolism)	COG1760(L-serine dehydratase)	METABOLISM	K01752	sdaA	L-serine dehydratase [EC:4.3.1.17]	map00270(Cysteine and methionine metabolism); map00260(Glycine, serine and threonine metabolism)	Metabolism;Metabolism	Amino acid metabolism;Amino acid metabolism	PF03313.12(SDH_alpha:Serine dehydratase alpha chain); PF03315.12(SDH_beta:Serine dehydratase beta chain); PF03972.11(MmgE_PrpD:MmgE/PrpD family)	GO:0051539(molecular_function:4 iron, 4 sulfur cluster binding); GO:0003941(molecular_function:L-serine ammonia-lyase activity); GO:0006094(biological_process:gluconeogenesis)	GO:0005488;GO:0003824;GO:0008152	WP_030791757.1(L-serine ammonia-lyase [Streptomyces lavenduligriseus])	sp|O86564|SDHL_STRCO(L-serine dehydratase OS=Streptomyces coelicolor (strain ATCC BAA-471 / A3(2) / M145) OX=100226 GN=sdaA PE=3 SV=1)
ctg1_3905	87.95	47.28	124.93	110.56	ctg1_3905	-	scaffold1	4624820	4625968	-	COG0626(S:Function unknown)	COG0626(Nudix hydrolase)	POORLY CHARACTERIZED	K01758		cystathionine gamma-lyase [EC:4.4.1.1]	map00270(Cysteine and methionine metabolism); map00260(Glycine, serine and threonine metabolism); map00450(Selenocompound metabolism)	Metabolism;Metabolism;Metabolism	Amino acid metabolism;Amino acid metabolism;Metabolism of other amino acids	PF01053.17(Cys_Met_Meta_PP:Cys/Met metabolism PLP-dependent enzyme); PF00266.16(Aminotran_5:Aminotransferase class-V)	GO:0004123(molecular_function:cystathionine gamma-lyase activity); GO:0080146(molecular_function:L-cysteine desulfhydrase activity); GO:0044540(molecular_function:L-cystine L-cysteine-lyase (deaminating)); GO:0030170(molecular_function:pyridoxal phosphate binding)	GO:0003824;GO:0005488	WP_030615058.1(cystathionine gamma-lyase [Streptomyces achromogenes])	sp|Q59829|CYSA_STRCO(Putative cystathionine gamma-lyase OS=Streptomyces coelicolor (strain ATCC BAA-471 / A3(2) / M145) OX=100226 GN=cysA PE=3 SV=2)
ctg1_7880	31.01	12.09	0	0	ctg1_7880	-	scaffold1	9096072	9097286	-	COG0626(L:Replication, recombination and repair)	COG0626(transposase)	INFORMATION STORAGE AND PROCESSING	K01760	metC	cystathionine beta-lyase [EC:4.4.1.8]	map00270(Cysteine and methionine metabolism); map00450(Selenocompound metabolism)	Metabolism;Metabolism	Amino acid metabolism;Metabolism of other amino acids	PF01053.17(Cys_Met_Meta_PP:Cys/Met metabolism PLP-dependent enzyme); PF01041.14(DegT_DnrJ_EryC1:DegT/DnrJ/EryC1/StrS aminotransferase family); PF00266.16(Aminotran_5:Aminotransferase class-V)	GO:0004121(molecular_function:cystathionine beta-lyase activity); GO:0030170(molecular_function:pyridoxal phosphate binding); GO:0006520(biological_process:cellular amino acid metabolic process); GO:0005737(cellular_component:cytoplasm)	GO:0009987;GO:0003824;GO:0008152;GO:0044464;GO:0005488	WP_074994384.1(cystathionine beta-lyase [Streptomyces misionensis])	sp|Q52811|METC_RHIL3(Putative cystathionine beta-lyase OS=Rhizobium leguminosarum bv. viciae (strain 3841) OX=216596 GN=metC PE=3 SV=2)
ctg1_6393	64.49	6.1	11.23	14.17	ctg1_6393	-	scaffold1	7421512	7422717	+	COG0626(S:Function unknown)	COG0626(secreted protein)	POORLY CHARACTERIZED	K01761		methionine-gamma-lyase [EC:4.4.1.11]	map00270(Cysteine and methionine metabolism); map00450(Selenocompound metabolism)	Metabolism;Metabolism	Amino acid metabolism;Metabolism of other amino acids	PF01053.17(Cys_Met_Meta_PP:Cys/Met metabolism PLP-dependent enzyme); PF01041.14(DegT_DnrJ_EryC1:DegT/DnrJ/EryC1/StrS aminotransferase family)	GO:0003824(molecular_function:catalytic activity); GO:0030170(molecular_function:pyridoxal phosphate binding); GO:0018826(molecular_function:methionine gamma-lyase activity); GO:0030170(molecular_function:pyridoxal phosphate binding)	GO:0003824;GO:0005488	WP_030775101.1(cystathionine gamma-synthase [Streptomyces lavenduligriseus])	sp|Q826W3|MEGL_STRAW(L-methionine gamma-lyase OS=Streptomyces avermitilis (strain ATCC 31267 / DSM 46492 / JCM 5070 / NBRC 14893 / NCIMB 12804 / NRRL 8165 / MA-4680) OX=227882 GN=mgl PE=1 SV=1)
ctg1_987	736.35	504.92	78.16	104.48	ctg1_987	-	scaffold1	1211397	1212710	+	COG3572(H:Coenzyme transport and metabolism)	COG3572(glutamate--cysteine ligase)	METABOLISM	K01919	gshA	glutamate--cysteine ligase [EC:6.3.2.2]	map00270(Cysteine and methionine metabolism); map00480(Glutathione metabolism)	Metabolism;Metabolism	Amino acid metabolism;Metabolism of other amino acids	PF04107.10(GCS2:Glutamate-cysteine ligase family 2(GCS2))	GO:0006750(biological_process:glutathione biosynthetic process); GO:0004357(molecular_function:glutamate-cysteine ligase activity); GO:0005524(molecular_function:ATP binding); GO:0052699(biological_process:ergothioneine biosynthetic process); GO:0005524(molecular_function:ATP binding); GO:0004357(molecular_function:glutamate-cysteine ligase activity); GO:0052699(biological_process:ergothioneine b…	GO:0005488;GO:0009987;GO:0008152;GO:0003824	WP_030780403.1(ergothioneine biosynthesis glutamate--cysteine ligase EgtA [Streptomyces lavenduligriseus])	sp|P9WPK7|EGTA_MYCTU(Glutamate--cysteine ligase EgtA OS=Mycobacterium tuberculosis (strain ATCC 25618 / H37Rv) OX=83332 GN=egtA PE=1 SV=1)
ctg1_949	15.21	16.98	5.94	10.3	ctg1_949	-	scaffold1	1178800	1179777	+	COG2515(E:Amino acid transport and metabolism)	COG2515(1-aminocyclopropane-1-carboxylate deaminase)	METABOLISM	K05396	dcyD	D-cysteine desulfhydrase [EC:4.4.1.15]	map00270(Cysteine and methionine metabolism)	Metabolism	Amino acid metabolism	PF00291.22(PALP:Pyridoxal-phosphate dependent enzyme)	GO:0019148(molecular_function:D-cysteine desulfhydrase activity)	GO:0003824	WP_030780274.1(D-cysteine desulfhydrase family protein [Streptomyces lavenduligriseus])	sp|Q5LL69|CUYA_RUEPO(L-cysteate sulfo-lyase OS=Ruegeria pomeroyi (strain ATCC 700808 / DSM 15171 / DSS-3) OX=246200 GN=cuyA PE=1 SV=1)
ctg1_4590	968.93	271.35	243.27	527.1	ctg1_4590	-	scaffold1	5392844	5393851	+	COG0182(J:Translation, ribosomal structure and biogenesis)	COG0182(Catalyzes the interconversion of methylthioribose-1- phosphate (MTR-1-P) into methylthioribulose-1-phosphate (MTRu-1-P) (By similarity))	INFORMATION STORAGE AND PROCESSING	K08963	mtnA	methylthioribose-1-phosphate isomerase [EC:5.3.1.23]	map00270(Cysteine and methionine metabolism)	Metabolism	Amino acid metabolism	PF01008.14(IF-2B:Initiation factor 2 subunit family)	GO:0046523(molecular_function:S-methyl-5-thioribose-1-phosphate isomerase activity); GO:0003743(molecular_function:translation initiation factor activity); GO:0019509(biological_process:L-methionine biosynthetic process from methylthioadenosine); GO:0019284(biological_process:L-methionine biosynthetic process from S-adenosylmethionine); GO:0019509(biological_process:L-methionine biosynthetic proc…	GO:0005488;GO:0009987;GO:0003824;GO:0008152	WP_030783005.1(S-methyl-5-thioribose-1-phosphate isomerase [Streptomyces lavenduligriseus])	sp|B5XZW2|MTNA_KLEP3(Methylthioribose-1-phosphate isomerase OS=Klebsiella pneumoniae (strain 342) OX=507522 GN=mtnA PE=3 SV=1)
ctg1_5685	6.83	11.33	8.98	15.92	ctg1_5685	-	scaffold1	6634412	6635782	+	COG0402(S:Function unknown)	COG0402(acetyltransferase, (GNAT) family)	POORLY CHARACTERIZED	K12960	mtaD	5-methylthioadenosine/S-adenosylhomocysteine deaminase [EC:3.5.4.31 3.5.4.28]	map00270(Cysteine and methionine metabolism)	Metabolism	Amino acid metabolism	PF01979.17(Amidohydro_1:Amidohydrolase family); PF07969.8(Amidohydro_3:Amidohydrolase family)	GO:0016810(molecular_function:hydrolase activity, acting on carbon-nitrogen (but not peptide) bonds)	GO:0003824	WP_030792424.1(amidohydrolase [Streptomyces lavenduligriseus])	sp|A0LMI3|MTAD_SYNFM(5-methylthioadenosine/S-adenosylhomocysteine deaminase OS=Syntrophobacter fumaroxidans (strain DSM 10017 / MPOB) OX=335543 GN=mtaD PE=3 SV=2)
ctg1_1943	1.22	0.99	1.62	3.12	ctg1_1943	-	scaffold1	2387098	2388291	+	COG1168(E:Amino acid transport and metabolism)	COG1168(Aminotransferase)	METABOLISM	K14155	patB	cystathione beta-lyase [EC:4.4.1.8]	map00270(Cysteine and methionine metabolism); map00450(Selenocompound metabolism)	Metabolism;Metabolism	Amino acid metabolism;Metabolism of other amino acids	PF00155.18(Aminotran_1_2:Aminotransferase class I and II)	GO:0003824(molecular_function:catalytic activity); GO:0030170(molecular_function:pyridoxal phosphate binding); GO:0009058(biological_process:biosynthetic process)	GO:0003824;GO:0008152;GO:0005488	WP_103815080.1(aminotransferase [Streptomyces sp. Ru62])	sp|Q08432|CBL_BACSU(Cystathionine beta-lyase PatB OS=Bacillus subtilis (strain 168) OX=224308 GN=patB PE=1 SV=1)
ctg1_585	32.52	14.45	0	0	ctg1_585	-	scaffold1	698525	699331	-	COG1168(E:Amino acid transport and metabolism)	COG1168(Aminotransferase)	METABOLISM	K14155	patB	cystathione beta-lyase [EC:4.4.1.8]	map00270(Cysteine and methionine metabolism); map00450(Selenocompound metabolism)	Metabolism;Metabolism	Amino acid metabolism;Metabolism of other amino acids	PF00155.18(Aminotran_1_2:Aminotransferase class I and II)	GO:0030170(molecular_function:pyridoxal phosphate binding); GO:0008483(molecular_function:transaminase activity); GO:0009058(biological_process:biosynthetic process)	GO:0003824;GO:0008152;GO:0005488	WP_030740904.1(aminotransferase [Streptomyces sp. NRRL S-31])	sp|P9WQ83|CBL_MYCTU(Putative cystathionine beta-lyase OS=Mycobacterium tuberculosis (strain ATCC 25618 / H37Rv) OX=83332 GN=Rv2294 PE=1 SV=1)
ctg1_586	53.17	17.47	0	0.16	ctg1_586	-	scaffold1	699362	700558	-	COG1168(E:Amino acid transport and metabolism)	COG1168(Aminotransferase)	METABOLISM	K14155	patB	cystathione beta-lyase [EC:4.4.1.8]	map00270(Cysteine and methionine metabolism); map00450(Selenocompound metabolism)	Metabolism;Metabolism	Amino acid metabolism;Metabolism of other amino acids		GO:0030170(molecular_function:pyridoxal phosphate binding); GO:0008483(molecular_function:transaminase activity); GO:0009058(biological_process:biosynthetic process); GO:0004121(molecular_function:cystathionine beta-lyase activity); GO:0030170(molecular_function:pyridoxal phosphate binding); GO:0009058(biological_process:biosynthetic process)	GO:0003824;GO:0008152;GO:0005488	WP_086703016.1(aminotransferase [Streptomyces tricolor])	sp|Q5SHW0|CBL_THET8(Cystathionine beta-lyase OS=Thermus thermophilus (strain HB8 / ATCC 27634 / DSM 579) OX=300852 GN=TTHA1620 PE=1 SV=1)
map01056 Biosynthesis of type II polyketide backbone (5)
ctg1_1247	20.39	4.59	2.83	20.31	ctg1_1247	-	scaffold1	1516554	1517822	-	COG0304(Q:Secondary metabolites biosynthesis, transport and catabolism)	COG0304(phosphopantetheine-binding protein)	METABOLISM	K05551	actI1	minimal PKS ketosynthase (KS/KS alpha) [EC:2.3.1.- 2.3.1.260 2.3.1.235]	map00253(Tetracycline biosynthesis); map01056(Biosynthesis of type II polyketide backbone)	Metabolism;Metabolism	Metabolism of terpenoids and polyketides;Metabolism of terpenoids and polyketides	PF00109.23(ketoacyl-synt:Beta-ketoacyl synthase, N-terminal domain); PF02801.19(Ketoacyl-synt_C:Beta-ketoacyl synthase, C-terminal domain)	GO:0016740(molecular_function:transferase activity); GO:0008152(biological_process:metabolic process)	GO:0003824;GO:0008152	WP_030792818.1(beta-ketoacyl-[acyl-carrier-protein] synthase family protein [Streptomyces lavenduligriseus])	sp|P16540|KAS1_STRVN(Granaticin polyketide putative beta-ketoacyl synthase 1 OS=Streptomyces violaceoruber OX=1935 GN=gra-orf1 PE=3 SV=1)
ctg1_3535	4.74	10.08	1.7	6.66	ctg1_3535	-	scaffold1	4212971	4214242	-	COG0304(I:Lipid transport and metabolism)	COG0304(Catalyzes the condensation reaction of fatty acid synthesis by the addition to an acyl acceptor of two carbons from malonyl-ACP (By similarity))	METABOLISM	K05551	actI1	minimal PKS ketosynthase (KS/KS alpha) [EC:2.3.1.- 2.3.1.260 2.3.1.235]	map00253(Tetracycline biosynthesis); map01056(Biosynthesis of type II polyketide backbone)	Metabolism;Metabolism	Metabolism of terpenoids and polyketides;Metabolism of terpenoids and polyketides	PF00109.23(ketoacyl-synt:Beta-ketoacyl synthase, N-terminal domain); PF02801.19(Ketoacyl-synt_C:Beta-ketoacyl synthase, C-terminal domain); PF00108.20(Thiolase_N:Thiolase, N-terminal domain)	GO:0016740(molecular_function:transferase activity); GO:0008152(biological_process:metabolic process)	GO:0003824;GO:0008152	ARK36155.1(keto-acyl synthase alpha [Streptomyces antibioticus])	sp|P41175|KAS1_STRCM(Putative polyketide beta-ketoacyl synthase 1 OS=Streptomyces cinnamonensis OX=1900 PE=3 SV=1)
ctg1_1246	2.37	3.61	2.37	10.02	ctg1_1246	-	scaffold1	1515337	1516557	-	COG0304(Q:Secondary metabolites biosynthesis, transport and catabolism)	COG0304(phosphopantetheine-binding protein)	METABOLISM	K05552	actI2	minimal PKS chain-length factor (CLF/KS beta) [EC:2.3.1.- 2.3.1.260 2.3.1.235]	map00253(Tetracycline biosynthesis); map01056(Biosynthesis of type II polyketide backbone)	Metabolism;Metabolism	Metabolism of terpenoids and polyketides;Metabolism of terpenoids and polyketides	PF00109.23(ketoacyl-synt:Beta-ketoacyl synthase, N-terminal domain); PF02801.19(Ketoacyl-synt_C:Beta-ketoacyl synthase, C-terminal domain)	GO:0016740(molecular_function:transferase activity); GO:0008152(biological_process:metabolic process)	GO:0003824;GO:0008152	WP_030792824.1(ketosynthase chain-length factor [Streptomyces lavenduligriseus])	sp|Q02062|KASB_STRCO(Actinorhodin polyketide putative beta-ketoacyl synthase 2 OS=Streptomyces coelicolor (strain ATCC BAA-471 / A3(2) / M145) OX=100226 GN=SCO5088 PE=1 SV=1)
ctg1_3534	3.55	10.54	2.37	6.81	ctg1_3534	-	scaffold1	4211751	4212974	-	COG0304(I:Lipid transport and metabolism)	COG0304(Catalyzes the condensation reaction of fatty acid synthesis by the addition to an acyl acceptor of two carbons from malonyl-ACP (By similarity))	METABOLISM	K05552	actI2	minimal PKS chain-length factor (CLF/KS beta) [EC:2.3.1.- 2.3.1.260 2.3.1.235]	map00253(Tetracycline biosynthesis); map01056(Biosynthesis of type II polyketide backbone)	Metabolism;Metabolism	Metabolism of terpenoids and polyketides;Metabolism of terpenoids and polyketides	PF00109.23(ketoacyl-synt:Beta-ketoacyl synthase, N-terminal domain); PF02801.19(Ketoacyl-synt_C:Beta-ketoacyl synthase, C-terminal domain)	GO:0016740(molecular_function:transferase activity); GO:0008152(biological_process:metabolic process)	GO:0003824;GO:0008152	WP_030791003.1(ketosynthase chain-length factor [Streptomyces lavenduligriseus])	sp|Q02062|KASB_STRCO(Actinorhodin polyketide putative beta-ketoacyl synthase 2 OS=Streptomyces coelicolor (strain ATCC BAA-471 / A3(2) / M145) OX=100226 GN=SCO5088 PE=1 SV=1)
ctg1_1245	0	6.75	2.74	27.63	ctg1_1245	-	scaffold1	1515031	1515291	-	ENOG410XZMS(Q:Secondary metabolites biosynthesis, transport and catabolism)	ENOG410XZMS(phosphopantetheine-binding protein)	METABOLISM	K05553	actI3	minimal PKS acyl carrier protein	map00253(Tetracycline biosynthesis); map01056(Biosynthesis of type II polyketide backbone)	Metabolism;Metabolism	Metabolism of terpenoids and polyketides;Metabolism of terpenoids and polyketides	PF00550.22(PP-binding:Phosphopantetheine attachment site)			WP_030792826.1(acyl carrier protein [Streptomyces lavenduligriseus])	sp|P12885|ACPX_STRVN(Granaticin polyketide synthase acyl carrier protein OS=Streptomyces violaceoruber OX=1935 GN=gra-orf3 PE=3 SV=2)
ctg1_3533	2.96	5.84	2.38	3.44	ctg1_3533	-	scaffold1	4211364	4211636	-	ENOG410XZMS(I:Lipid transport and metabolism)	ENOG410XZMS(Cyclase dehydrase)	METABOLISM	K05553	actI3	minimal PKS acyl carrier protein	map00253(Tetracycline biosynthesis); map01056(Biosynthesis of type II polyketide backbone)	Metabolism;Metabolism	Metabolism of terpenoids and polyketides;Metabolism of terpenoids and polyketides	PF00550.22(PP-binding:Phosphopantetheine attachment site)	GO:0031177(molecular_function:phosphopantetheine binding)	GO:0005488	WP_030791005.1(acyl carrier protein [Streptomyces lavenduligriseus])	sp|P41174|ACPX_STRCM(Monensin polyketide synthase acyl carrier protein OS=Streptomyces cinnamonensis OX=1900 PE=3 SV=1)
ctg1_1244	1.59	0.32	1.06	8.55	ctg1_1244	-	scaffold1	1513971	1514927	-	ENOG410ZBUV(I:Lipid transport and metabolism)	ENOG410ZBUV(Cyclase dehydrase)	METABOLISM	K05554	actVII	aromatase [EC:4.2.1.-]	map01056(Biosynthesis of type II polyketide backbone)	Metabolism	Metabolism of terpenoids and polyketides	PF03364.17(Polyketide_cyc:Polyketide cyclase / dehydrase and lipid transport); PF10604.6(Polyketide_cyc2:Polyketide cyclase / dehydrase and lipid transport)			WP_030620804.1(cyclase [Streptomyces achromogenes])	sp|P16560|CYPK_STRVN(Granaticin polyketide synthase bifunctional cyclase/dehydratase OS=Streptomyces violaceoruber OX=1935 GN=gra-orf4 PE=4 SV=1)
ctg1_3531	2.9	2.94	3.49	3.29	ctg1_3531	-	scaffold1	4209482	4210429	-	ENOG410ZBUV(I:Lipid transport and metabolism)	ENOG410ZBUV(Cyclase dehydrase)	METABOLISM	K05554	actVII	aromatase [EC:4.2.1.-]	map01056(Biosynthesis of type II polyketide backbone)	Metabolism	Metabolism of terpenoids and polyketides	PF10604.6(Polyketide_cyc2:Polyketide cyclase / dehydrase and lipid transport); PF03364.17(Polyketide_cyc:Polyketide cyclase / dehydrase and lipid transport)			WP_030791012.1(cyclase [Streptomyces lavenduligriseus])	sp|P41178|CYPK_STRCM(Granaticin polyketide synthase bifunctional cyclase/dehydratase OS=Streptomyces cinnamonensis OX=1900 PE=4 SV=1)
ctg1_1243	1.64	7.06	6.15	32.89	ctg1_1243	-	scaffold1	1513107	1513892	+	ENOG410XPTP(C:Energy production and conversion)	ENOG410XPTP(Dehydrogenase)	METABOLISM	K12420	actIII	ketoreductase [EC:1.1.1.-]	map00253(Tetracycline biosynthesis); map01056(Biosynthesis of type II polyketide backbone)	Metabolism;Metabolism	Metabolism of terpenoids and polyketides;Metabolism of terpenoids and polyketides	PF00106.22(adh_short:short chain dehydrogenase); PF13561.3(adh_short_C2:Enoyl-(Acyl carrier protein) reductase); PF08659.7(KR:KR domain); PF01370.18(Epimerase:NAD dependent epimerase/dehydratase family)	GO:0016491(molecular_function:oxidoreductase activity)	GO:0003824	WP_030792832.1(3-oxoacyl-ACP reductase FabG [Streptomyces lavenduligriseus])	sp|P16542|DHK1_STRVN(Granaticin polyketide synthase putative ketoacyl reductase 1 OS=Streptomyces violaceoruber OX=1935 GN=gra-orf5 PE=3 SV=1)
ctg1_3532	2.06	10.02	3.77	9.45	ctg1_3532	-	scaffold1	4210457	4211239	-	ENOG410XPTP(I:Lipid transport and metabolism); ENOG410XNW1(I:Lipid transport and metabolism)	ENOG410XPTP(Cyclase dehydrase); ENOG410XNW1(Cyclase dehydrase)	METABOLISM;METABOLISM	K12420	actIII	ketoreductase [EC:1.1.1.-]	map00253(Tetracycline biosynthesis); map01056(Biosynthesis of type II polyketide backbone)	Metabolism;Metabolism	Metabolism of terpenoids and polyketides;Metabolism of terpenoids and polyketides	PF00106.22(adh_short:short chain dehydrogenase); PF13561.3(adh_short_C2:Enoyl-(Acyl carrier protein) reductase); PF08659.7(KR:KR domain); PF01370.18(Epimerase:NAD dependent epimerase/dehydratase family)	GO:0018454(molecular_function:acetoacetyl-CoA reductase activity); GO:0016021(cellular_component:integral component of membrane)	GO:0003824;GO:0044425	WP_030791009.1(3-oxoacyl-ACP reductase FabG [Streptomyces lavenduligriseus])	sp|P41177|DHKR_STRCM(Monensin polyketide synthase putative ketoacyl reductase OS=Streptomyces cinnamonensis OX=1900 PE=3 SV=1)
map00522 Biosynthesis of 12-, 14- and 16-membered macrolides (1)
ctg1_1269	1.8	3.88	78.14	13.27	ctg1_1269	-	scaffold1	1543365	1544639	-	COG1819(S:Function unknown)	COG1819(Methyltransferase, type)	POORLY CHARACTERIZED	K14368	eryCIII	3-alpha-mycarosylerythronolide B desosaminyl transferase [EC:2.4.1.278]	map01052(Type I polyketide structures); map00522(Biosynthesis of 12-, 14- and 16-membered macrolides)	Metabolism;Metabolism	Metabolism of terpenoids and polyketides;Metabolism of terpenoids and polyketides	PF06722.9(DUF1205:Protein of unknown function (DUF1205)); PF00201.15(UDPGT:UDP-glucoronosyl and UDP-glucosyl transferase); PF04101.13(Glyco_tran_28_C:Glycosyltransferase family 28 C-terminal domain)	GO:0016757(molecular_function:transferase activity, transferring glycosyl groups); GO:0017000(biological_process:antibiotic biosynthetic process); GO:0016757(molecular_function:transferase activity, transferring glycosyl groups)	GO:0008152;GO:0009987;GO:0003824	ABW91150.1(glycosyltransferase [Streptomyces eurythermus])	sp|P95747|TYLM2_STRFR(Tylactone mycaminosyltransferase OS=Streptomyces fradiae OX=1906 GN=tylMII PE=1 SV=3)

## Sheet: nikkomycin, TAC, oviedomycin
Supplemental Table S9 FPKM value of part of differentially expressed genes (sheet 2 TAC biosynthetic genes, nikkomycin biosynthetic genes)
seq_id	gene name	by analogue with tylosin biosynthetic genes	Express(FPKM)				Gene information and annotation
tylosin analogue compound 123(TACs) biosynthetic genes			WT_24h	WT_48h	ΔwblA_24h	ΔwblA_48h	seq_id	location	start	end	strand	cog	cog_description	cog_class1	KO_id	KO_name	KO_des	paths	paths_class1	paths_class2	pfam	go	go_lev2	nr	swissprot
ctg1_1258	13*		86.74	375.47	294.44	4165.04	ctg1_1258	-	scaffold1	1529049	1530779	+	COG0488(E:Amino acid transport and metabolism)	COG0488(zinc metalloprotease)	METABOLISM	K18230	tylC	macrolide transport system ATP-binding/permease protein	map02010(ABC transporters)	Environmental Information Processing	Membrane transport	PF00005.24(ABC_tran:ABC transporter); PF13304.3(AAA_21:AAA domain, putative AbiEii toxin, Type IV TA system); PF13191.3(AAA_16:AAA ATPase domain); PF13555.3(AAA_29:P-loop containing region of AAA domain); PF13604.3(AAA_30:AAA domain); PF12848.4(ABC_tran_Xtn:ABC transporter)	GO:0005524(molecular_function:ATP binding); GO:0016887(molecular_function:ATPase activity)	GO:0005488;GO:0003824	WP_052411697.1(TlrC/CarA/OleB/SrmB family ABC-F type ribosomal protection protein [Streptomyces sp. NRRL S-118])	sp|P25256|TLRC_STRFR(Tylosin resistance ATP-binding protein TlrC OS=Streptomyces fradiae OX=1906 GN=tlrC PE=3 SV=1)
ctg1_1259	12*		12.31	45.54	39.9	682.77	ctg1_1259	-	scaffold1	1530786	1531889	-	COG0176(G:Carbohydrate transport and metabolism)	COG0176(Transaldolase is important for the balance of metabolites in the pentose-phosphate pathway (By similarity))	METABOLISM	K00616	talA	transaldolase [EC:2.2.1.2]	map00030(Pentose phosphate pathway)	Metabolism	Carbohydrate metabolism	PF00923.16(Transaldolase:Transaldolase)	GO:0004801(molecular_function:sedoheptulose-7-phosphate:D-glyceraldehyde-3-phosphate glyceronetransferase activity); GO:0005975(biological_process:carbohydrate metabolic process); GO:0006098(biological_process:pentose-phosphate shunt); GO:0005737(cellular_component:cytoplasm)	GO:0009987;GO:0003824;GO:0008152;GO:0044464	ABW91160.1(transaldolase [Streptomyces eurythermus])	sp|Q829U5|TAL2_STRAW(Transaldolase 2 OS=Streptomyces avermitilis (strain ATCC 31267 / DSM 46492 / JCM 5070 / NBRC 14893 / NCIMB 12804 / NRRL 8165 / MA-4680) OX=227882 GN=tal2 PE=3 SV=1)
ctg1_1260	11*	tylCVII	5.26	3.54	63.52	35.08	ctg1_1260	-	scaffold1	1531886	1532494	-	COG1898(M:Cell wall/membrane/envelope biogenesis)	COG1898(DTDP-4-dehydrorhamnose 3,5-epimerase)	CELLULAR PROCESSES AND SIGNALING	K13316	tylCVII	NDP-hexose 5-epimerase [EC:5.1.3.-]	map00523(Polyketide sugar unit biosynthesis)	Metabolism	Metabolism of terpenoids and polyketides	PF00908.14(dTDP_sugar_isom:dTDP-4-dehydrorhamnose 3,5-epimerase)	GO:0008830(molecular_function:dTDP-4-dehydrorhamnose 3,5-epimerase activity)	GO:0003824	ABW91159.1(NDP-hexose 3,5-epimerase [Streptomyces eurythermus])	sp|Q5SFD1|CHMJ_STRBI(dTDP-4-dehydro-6-deoxyglucose 3-epimerase OS=Streptomyces bikiniensis OX=1896 GN=chmJ PE=1 SV=1)
ctg1_1261	10*	tylCV	8.59	5.8	136.39	12.52	ctg1_1261	-	scaffold1	1532547	1533761	-	COG1819(M:Cell wall/membrane/envelope biogenesis)	COG1819(DTDP-4-dehydrorhamnose 3,5-epimerase)	CELLULAR PROCESSES AND SIGNALING							PF00201.15(UDPGT:UDP-glucoronosyl and UDP-glucosyl transferase); PF13439.3(Glyco_transf_4:Glycosyltransferase Family 4); PF13692.3(Glyco_trans_1_4:Glycosyl transferases group 1); PF04101.13(Glyco_tran_28_C:Glycosyltransferase family 28 C-terminal domain)	GO:0016758(molecular_function:transferase activity, transferring hexosyl groups); GO:0016999(biological_process:antibiotic metabolic process)	GO:0008152;GO:0009987;GO:0003824	ABW91158.1(glycosyltransferase [Streptomyces eurythermus])	sp|Q9XC67|TYLCV_STRFR(Demethyllactenocin mycarosyltransferase OS=Streptomyces fradiae OX=1906 GN=tylCV PE=1 SV=1)
ctg1_1262	9*	tylCIII	9.84	9.98	937.48	22.81	ctg1_1262	-	scaffold1	1533980	1535212	+	ENOG410ZVHI(S:Function unknown); ENOG410XPUU(S:Function unknown); COG0500(S:Function unknown)	ENOG410ZVHI(Putative zinc binding domain); ENOG410XPUU(Methyltransferase); COG0500(Methyltransferase)	POORLY CHARACTERIZED;POORLY CHARACTERIZED;POORLY CHARACTERIZED	K13317	eryBIII	NDP-4-keto-2,6-dideoxyhexose 3-C-methyltransferase [EC:2.1.1.-]	map00523(Polyketide sugar unit biosynthesis)	Metabolism	Metabolism of terpenoids and polyketides	PF08484.8(Methyltransf_14:C-methyltransferase C-terminal domain); PF08421.8(Methyltransf_13:Putative zinc binding domain); PF13489.3(Methyltransf_23:Methyltransferase domain)	GO:0008168(molecular_function:methyltransferase activity)	GO:0003824	ABW91157.1(NDP-hexose 3-C-methyltransferase [Streptomyces eurythermus])	sp|Q9L9E7|NOVU_STRNV(C-methyltransferase NovU OS=Streptomyces niveus OX=193462 GN=novU PE=3 SV=2)
ctg1_1263	8*	tylCII	55.31	23.02	451.42	102.9	ctg1_1263	-	scaffold1	1535300	1536307	-	COG0667(S:Function unknown)	COG0667(Methyltransferase)	POORLY CHARACTERIZED	K13315	eryBII	NDP-hexose C3-ketoreductase / dTDP-4-oxo-2-deoxy-alpha-D-pentos-2-ene 2,3-reductase [EC:1.1.1.-]	map00523(Polyketide sugar unit biosynthesis)	Metabolism	Metabolism of terpenoids and polyketides	PF00248.18(Aldo_ket_red:Aldo/keto reductase family)			ABW91156.1(4-keto-6-deoxy NDP-hexose 2,3-reductase [Streptomyces eurythermus])	sp|O05408|YRPG_BACSU(Uncharacterized oxidoreductase YrpG OS=Bacillus subtilis (strain 168) OX=224308 GN=yrpG PE=3 SV=2)
ctg1_1264	7*	tylCIV	55.79	26.76	596.7	112.2	ctg1_1264	-	scaffold1	1536362	1537375	-	COG0451(S:Function unknown)	COG0451(Methyltransferase)	POORLY CHARACTERIZED	K13318	eryBIV	dTDP-4-keto-6-deoxy-L-hexose 4-reductase [EC:1.1.1.-]	map00523(Polyketide sugar unit biosynthesis)	Metabolism	Metabolism of terpenoids and polyketides	PF01370.18(Epimerase:NAD dependent epimerase/dehydratase family); PF16363.2(GDP_Man_Dehyd:GDP-mannose 4,6 dehydratase); PF13460.3(NAD_binding_10:NAD(P)H-binding); PF04321.14(RmlD_sub_bind:RmlD substrate binding domain); PF01073.16(3Beta_HSD:3-beta hydroxysteroid dehydrogenase/isomerase family); PF07993.9(NAD_binding_4:Male sterility protein)	GO:0003824(molecular_function:catalytic activity); GO:0050662(molecular_function:coenzyme binding)	GO:0003824;GO:0005488	ABW91155.1(NDP-hexose 4-ketoreductase [Streptomyces eurythermus])	sp|Q2SYH7|WBIB_BURTA(dTDP-L-rhamnose 4-epimerase OS=Burkholderia thailandensis (strain ATCC 700388 / DSM 13276 / CIP 106301 / E264) OX=271848 GN=wbiB PE=1 SV=1)
ctg1_1265	6*	tylR2	34.29	15.74	354.47	23.59	ctg1_1265	-	scaffold1	1537787	1539031	+	COG5659(L:Replication, recombination and repair)	COG5659(transposase)	INFORMATION STORAGE AND PROCESSING							PF13546.3(DDE_5:DDE superfamily endonuclease)			ABW91154.1(putative regulatory protein [Streptomyces eurythermus])
ctg1_1266	5*	tylR1	52.64	30.28	160.02	181.84	ctg1_1266	-	scaffold1	1539035	1540960	-	ENOG410XS4U(T:Signal transduction mechanisms)	ENOG410XS4U(Transcriptional regulator)	CELLULAR PROCESSES AND SIGNALING							PF13556.3(HTH_30:PucR C-terminal helix-turn-helix domain); PF13185.3(GAF_2:GAF domain); PF01590.23(GAF:GAF domain); PF13492.3(GAF_3:GAF domain)			ABW91153.1(putative regulatory protein [Streptomyces eurythermus])	sp|O32138|PUCR_BACSU(Purine catabolism regulatory protein OS=Bacillus subtilis (strain 168) OX=224308 GN=pucR PE=2 SV=1)
ctg1_1267	4*	ccr	4.38	1.58	150.38	12.18	ctg1_1267	-	scaffold1	1541185	1542609	-	COG0604(T:Signal transduction mechanisms)	COG0604(Transcriptional regulator)	CELLULAR PROCESSES AND SIGNALING	K17829	ccrA	crotonyl-CoA reductase [EC:1.3.1.86]	map00650(Butanoate metabolism)	Metabolism	Carbohydrate metabolism	PF00107.23(ADH_zinc_N:Zinc-binding dehydrogenase); PF13602.3(ADH_zinc_N_2:Zinc-binding dehydrogenase); PF08240.9(ADH_N:Alcohol dehydrogenase GroES-like domain)	GO:0043880(molecular_function:crotonyl-CoA reductase activity); GO:0046872(molecular_function:metal ion binding); GO:0050661(molecular_function:NADP binding); GO:0043880(molecular_function:crotonyl-CoA reductase activity)	GO:0003824;GO:0005488	ABW91152.1(crotonyl CoA reductase [Streptomyces eurythermus])	sp|Q53865|CCR_STRCU(Crotonyl-CoA reductase OS=Streptomyces collinus OX=42684 GN=ccr PE=1 SV=1)
ctg1_1268	3*	tylMI	5.51	3.72	147.29	22.44	ctg1_1268	-	scaffold1	1542624	1543346	-	ENOG410Z9CP(S:Function unknown)	ENOG410Z9CP(Methyltransferase, type)	POORLY CHARACTERIZED	K13311	desVI	dTDP-3-amino-3,4,6-trideoxy-alpha-D-glucopyranose N,N-dimethyltransferase [EC:2.1.1.234]	map00523(Polyketide sugar unit biosynthesis)	Metabolism	Metabolism of terpenoids and polyketides	PF13649.3(Methyltransf_25:Methyltransferase domain); PF08241.9(Methyltransf_11:Methyltransferase domain); PF13489.3(Methyltransf_23:Methyltransferase domain); PF08242.9(Methyltransf_12:Methyltransferase domain); PF13847.3(Methyltransf_31:Methyltransferase domain); PF05401.8(NodS:Nodulation protein S (NodS))	GO:0008168(molecular_function:methyltransferase activity)	GO:0003824	ABW91151.1(N-methyltransferase [Streptomyces eurythermus])	sp|P95748|TYLM1_STRFR(dTDP-3-amino-3,6-dideoxy-alpha-D-glucopyranose N,N-dimethyltransferase OS=Streptomyces fradiae OX=1906 GN=tylM1 PE=1 SV=2)
ctg1_1269	2*	tylMII	1.8	3.88	78.14	13.27	ctg1_1269	-	scaffold1	1543365	1544639	-	COG1819(S:Function unknown)	COG1819(Methyltransferase, type)	POORLY CHARACTERIZED	K14368	eryCIII	3-alpha-mycarosylerythronolide B desosaminyl transferase [EC:2.4.1.278]	map01052(Type I polyketide structures); map00522(Biosynthesis of 12-, 14- and 16-membered macrolides)	Metabolism;Metabolism	Metabolism of terpenoids and polyketides;Metabolism of terpenoids and polyketides	PF06722.9(DUF1205:Protein of unknown function (DUF1205)); PF00201.15(UDPGT:UDP-glucoronosyl and UDP-glucosyl transferase); PF04101.13(Glyco_tran_28_C:Glycosyltransferase family 28 C-terminal domain)	GO:0016757(molecular_function:transferase activity, transferring glycosyl groups); GO:0017000(biological_process:antibiotic biosynthetic process); GO:0016757(molecular_function:transferase activity, transferring glycosyl groups)	GO:0008152;GO:0009987;GO:0003824	ABW91150.1(glycosyltransferase [Streptomyces eurythermus])	sp|P95747|TYLM2_STRFR(Tylactone mycaminosyltransferase OS=Streptomyces fradiae OX=1906 GN=tylMII PE=1 SV=3)
ctg1_1270	1*	tylMIII	1.48	1.29	43.27	6.79	ctg1_1270	-	scaffold1	1544655	1545998	-	ENOG410ZF3P(C:Energy production and conversion); COG2124(C:Energy production and conversion)	ENOG410ZF3P(-); COG2124(-)	METABOLISM;METABOLISM							PF00067.19(p450:Cytochrome P450)	GO:0016705(molecular_function:oxidoreductase activity, acting on paired donors, with incorporation or reduction of molecular oxygen); GO:0017000(biological_process:antibiotic biosynthetic process); GO:0016853(molecular_function:isomerase activity); GO:0016705(molecular_function:oxidoreductase activity, acting on paired donors, with incorporation or reduction of molecular oxygen)	GO:0009987;GO:0003824;GO:0008152	ABW91149.1(NDP-hexose 3,4-isomerase [Streptomyces eurythermus])	sp|P95746|TYLM3_STRFR(Protein TylM3 OS=Streptomyces fradiae OX=1906 GN=tylMIII PE=3 SV=2)
ctg1_1271	PKS5	pks5	2.51	1.51	51.14	6.35	ctg1_1271	-	scaffold1	1545995	1552108	-	COG3321(C:Energy production and conversion); ENOG4111YC4(Q:Secondary metabolites biosynthesis, transport and catabolism)	COG3321(-); ENOG4111YC4(Beta-ketoacyl synthase, N-terminal domain)	METABOLISM;METABOLISM							PF00109.23(ketoacyl-synt:Beta-ketoacyl synthase, N-terminal domain); PF08659.7(KR:KR domain); PF00698.18(Acyl_transf_1:Acyl transferase domain); PF02801.19(Ketoacyl-synt_C:Beta-ketoacyl synthase, C-terminal domain); PF00975.17(Thioesterase:Thioesterase domain); PF16197.2(KAsynt_C_assoc:Ketoacyl-synthetase C-terminal extension); PF00550.22(PP-binding:Phosphopantetheine attachment site); PF00106.22…	GO:0016788(molecular_function:hydrolase activity, acting on ester bonds); GO:0031177(molecular_function:phosphopantetheine binding); GO:0016740(molecular_function:transferase activity); GO:0009058(biological_process:biosynthetic process)	GO:0003824;GO:0008152;GO:0005488	ABY21542.1(AngAV [Streptomyces eurythermus])	sp|B2HIL7|MSL7_MYCMM(Phenolphthiocerol synthesis polyketide synthase type I Pks15/1 OS=Mycobacterium marinum (strain ATCC BAA-535 / M) OX=216594 GN=pks15/1 PE=1 SV=1)
ctg1_1272	PKS4	pks4	3.67	1.61	138.16	13.55	ctg1_1272	-	scaffold1	1552212	1556942	-	COG3321(Q:Secondary metabolites biosynthesis, transport and catabolism)	COG3321(synthase)	METABOLISM							PF00109.23(ketoacyl-synt:Beta-ketoacyl synthase, N-terminal domain); PF00698.18(Acyl_transf_1:Acyl transferase domain); PF08659.7(KR:KR domain); PF02801.19(Ketoacyl-synt_C:Beta-ketoacyl synthase, C-terminal domain); PF01370.18(Epimerase:NAD dependent epimerase/dehydratase family); PF16197.2(KAsynt_C_assoc:Ketoacyl-synthetase C-terminal extension); PF00550.22(PP-binding:Phosphopantetheine attachme…	GO:0031177(molecular_function:phosphopantetheine binding); GO:0016740(molecular_function:transferase activity); GO:0008152(biological_process:metabolic process); GO:0016491(molecular_function:oxidoreductase activity); GO:0031177(molecular_function:phosphopantetheine binding); GO:0016740(molecular_function:transferase activity)	GO:0003824;GO:0008152;GO:0005488	ABY21541.1(AngAIV [Streptomyces eurythermus])	sp|Q9ZGI3|PIKA3_STRVZ(Narbonolide/10-deoxymethynolide synthase PikA3, module 5 OS=Streptomyces venezuelae OX=54571 GN=pikAIII PE=1 SV=1)
ctg1_1273	PKS3	pks3	4.6	3.05	151.22	15.26	ctg1_1273	-	scaffold1	1557006	1568672	-	COG3321(Q:Secondary metabolites biosynthesis, transport and catabolism)	COG3321(synthase)	METABOLISM							PF00109.23(ketoacyl-synt:Beta-ketoacyl synthase, N-terminal domain); PF00698.18(Acyl_transf_1:Acyl transferase domain); PF02801.19(Ketoacyl-synt_C:Beta-ketoacyl synthase, C-terminal domain); PF08659.7(KR:KR domain); PF14765.3(PS-DH:Polyketide synthase dehydratase); PF00550.22(PP-binding:Phosphopantetheine attachment site); PF16197.2(KAsynt_C_assoc:Ketoacyl-synthetase C-terminal extension); PF1360…	GO:0031177(molecular_function:phosphopantetheine binding); GO:0016740(molecular_function:transferase activity); GO:0008152(biological_process:metabolic process); GO:0016491(molecular_function:oxidoreductase activity); GO:0031177(molecular_function:phosphopantetheine binding); GO:0016740(molecular_function:transferase activity)	GO:0003824;GO:0008152;GO:0005488	ABY21540.1(AngAIII [Streptomyces eurythermus])	sp|Q03133|ERYA3_SACER(6-deoxyerythronolide-B synthase EryA3, modules 5 and 6 OS=Saccharopolyspora erythraea OX=1836 GN=eryA PE=1 SV=4)
ctg1_1274	PKS2	pks2	4.75	4.46	130.13	16.31	ctg1_1274	-	scaffold1	1568736	1574990	-	COG3321(Q:Secondary metabolites biosynthesis, transport and catabolism); ENOG410XNPJ(Q:Secondary metabolites biosynthesis, transport and catabolism)	COG3321(synthase); ENOG410XNPJ(polyketide synthase)	METABOLISM;METABOLISM							PF00109.23(ketoacyl-synt:Beta-ketoacyl synthase, N-terminal domain); PF08659.7(KR:KR domain); PF14765.3(PS-DH:Polyketide synthase dehydratase); PF00698.18(Acyl_transf_1:Acyl transferase domain); PF02801.19(Ketoacyl-synt_C:Beta-ketoacyl synthase, C-terminal domain); PF16197.2(KAsynt_C_assoc:Ketoacyl-synthetase C-terminal extension); PF00550.22(PP-binding:Phosphopantetheine attachment site); PF0010…	GO:0031177(molecular_function:phosphopantetheine binding); GO:0016740(molecular_function:transferase activity); GO:0008152(biological_process:metabolic process)	GO:0003824;GO:0008152;GO:0005488	ABY21539.1(AngAII [Streptomyces eurythermus])	sp|Q07017|OL56_STRAT(Oleandomycin polyketide synthase, modules 5 and 6 OS=Streptomyces antibioticus OX=1890 GN=orfB PE=3 SV=1)
ctg1_1275	PKS1	pks1	2.46	2.53	221.2	17.76	ctg1_1275	-	scaffold1	1574987	1588348	-	COG3321(Q:Secondary metabolites biosynthesis, transport and catabolism)	COG3321(synthase)	METABOLISM							PF00109.23(ketoacyl-synt:Beta-ketoacyl synthase, N-terminal domain); PF00698.18(Acyl_transf_1:Acyl transferase domain); PF02801.19(Ketoacyl-synt_C:Beta-ketoacyl synthase, C-terminal domain); PF08659.7(KR:KR domain); PF14765.3(PS-DH:Polyketide synthase dehydratase); PF00550.22(PP-binding:Phosphopantetheine attachment site); PF16197.2(KAsynt_C_assoc:Ketoacyl-synthetase C-terminal extension); PF0010…	GO:0031177(molecular_function:phosphopantetheine binding); GO:0016740(molecular_function:transferase activity); GO:0008152(biological_process:metabolic process)	GO:0003824;GO:0008152;GO:0005488	ABY21538.1(AngAI [Streptomyces eurythermus])	sp|Q03132|ERYA2_SACER(6-deoxyerythronolide-B synthase EryA2, modules 3 and 4 OS=Saccharopolyspora erythraea OX=1836 GN=eryA PE=1 SV=3)
ctg1_1276	1	tylI	1.62	2.35	700.83	30.71	ctg1_1276	-	scaffold1	1589030	1590274	+	COG2124(Q:Secondary metabolites biosynthesis, transport and catabolism)	COG2124(synthase)	METABOLISM							PF00067.19(p450:Cytochrome P450)	GO:0020037(molecular_function:heme binding); GO:0005506(molecular_function:iron ion binding); GO:0004497(molecular_function:monooxygenase activity); GO:0016705(molecular_function:oxidoreductase activity, acting on paired donors, with incorporation or reduction of molecular oxygen)	GO:0003824;GO:0005488	ABV49609.1(cytochrome P450 hydroxylase [Streptomyces eurythermus])	sp|P48635|ERYK_SACEN(Erythromycin C-12 hydroxylase OS=Saccharopolyspora erythraea (strain ATCC 11635 / DSM 40517 / JCM 4748 / NBRC 13426 / NCIMB 8594 / NRRL 2338) OX=405948 GN=eryK PE=1 SV=3)
ctg1_1277	2	tylAI	4.56	3.9	327.25	20.55	ctg1_1277	-	scaffold1	1590321	1591208	+	COG1209(Q:Secondary metabolites biosynthesis, transport and catabolism)	COG1209(Cytochrome p450)	METABOLISM	K00973	rfbA	glucose-1-phosphate thymidylyltransferase [EC:2.7.7.24]	map00521(Streptomycin biosynthesis); map00523(Polyketide sugar unit biosynthesis); map00525(Acarbose and validamycin biosynthesis)	Metabolism;Metabolism;Metabolism	Biosynthesis of other secondary metabolites;Metabolism of terpenoids and polyketides;Biosynthesis of other secondary metabolites	PF00483.20(NTP_transferase:Nucleotidyl transferase); PF12804.4(NTP_transf_3:MobA-like NTP transferase domain)	GO:0008879(molecular_function:glucose-1-phosphate thymidylyltransferase activity); GO:0046872(molecular_function:metal ion binding); GO:0045226(biological_process:extracellular polysaccharide biosynthetic process)	GO:0005488;GO:0009987;GO:0008152;GO:0003824	ABV49608.1(NDP-hexose synthase [Streptomyces eurythermus])	sp|P95778|RMLA_STRMU(Glucose-1-phosphate thymidylyltransferase OS=Streptococcus mutans serotype c (strain ATCC 700610 / UA159) OX=210007 GN=rmlA PE=3 SV=1)
ctg1_1278	3	tylAII	1.21	1.22	231.11	13.7	ctg1_1278	-	scaffold1	1591278	1592276	+	COG1088(Q:Secondary metabolites biosynthesis, transport and catabolism)	COG1088(Cytochrome p450)	METABOLISM	K01710	rfbB	dTDP-glucose 4,6-dehydratase [EC:4.2.1.46]	map00521(Streptomycin biosynthesis); map00523(Polyketide sugar unit biosynthesis); map00525(Acarbose and validamycin biosynthesis); map01055(Biosynthesis of vancomycin group antibiotics)	Metabolism;Metabolism;Metabolism;Metabolism	Biosynthesis of other secondary metabolites;Metabolism of terpenoids and polyketides;Biosynthesis of other secondary metabolites;Metabolism of terpenoids and polyketides	PF16363.2(GDP_Man_Dehyd:GDP-mannose 4,6 dehydratase); PF01370.18(Epimerase:NAD dependent epimerase/dehydratase family); PF01073.16(3Beta_HSD:3-beta hydroxysteroid dehydrogenase/isomerase family); PF02719.12(Polysacc_synt_2:Polysaccharide biosynthesis protein); PF04321.14(RmlD_sub_bind:RmlD substrate binding domain); PF07993.9(NAD_binding_4:Male sterility protein); PF13460.3(NAD_binding_10:NAD(P)H…	GO:0008460(molecular_function:dTDP-glucose 4,6-dehydratase activity); GO:0016491(molecular_function:oxidoreductase activity); GO:0009225(biological_process:nucleotide-sugar metabolic process); GO:0008460(molecular_function:dTDP-glucose 4,6-dehydratase activity); GO:0009225(biological_process:nucleotide-sugar metabolic process)	GO:0009987;GO:0003824;GO:0008152	ABV49607.1(NDP-hexose 4,6-dehydratase [Streptomyces eurythermus])	sp|Q9L9E8|NOVT_STRNV(dTDP-glucose 4,6-dehydratase OS=Streptomyces niveus OX=193462 GN=novT PE=3 SV=1)
ctg1_1279	4	tylCVI	1.35	1.48	113.64	8.46	ctg1_1279	-	scaffold1	1592385	1594748	+	ENOG410XQGA(S:Function unknown)	ENOG410XQGA(NDP-hexose 2,3-dehydratase)	POORLY CHARACTERIZED	K16435	evaA	dTDP-4-dehydro-6-deoxy-alpha-D-glucopyranose 2,3-dehydratase [EC:4.2.1.159]	map00523(Polyketide sugar unit biosynthesis); map01055(Biosynthesis of vancomycin group antibiotics)	Metabolism;Metabolism	Metabolism of terpenoids and polyketides;Metabolism of terpenoids and polyketides	PF03559.11(Hexose_dehydrat:NDP-hexose 2,3-dehydratase); PF00975.17(Thioesterase:Thioesterase domain)	GO:0016788(molecular_function:hydrolase activity, acting on ester bonds); GO:0009058(biological_process:biosynthetic process)	GO:0003824;GO:0008152	ABV49606.1(NDP-hexose 2,3-dehydratase/thioesterase [Streptomyces eurythermus])	sp|Q9ZGI1|PIKA5_STRVZ(Thioesterase PikA5 OS=Streptomyces venezuelae OX=54571 GN=pikAV PE=1 SV=1)
ctg1_1280	5	tlrD	80.56	79.3	222.3	124.97	ctg1_1280	-	scaffold1	1594851	1595702	+	COG0500(S:Function unknown)	COG0500(NDP-hexose 2,3-dehydratase)	POORLY CHARACTERIZED	K00563	rlmA1	23S rRNA (guanine745-N1)-methyltransferase [EC:2.1.1.187]				PF13649.3(Methyltransf_25:Methyltransferase domain); PF08241.9(Methyltransf_11:Methyltransferase domain); PF13489.3(Methyltransf_23:Methyltransferase domain); PF00891.15(Methyltransf_2:O-methyltransferase)	GO:0046872(molecular_function:metal ion binding); GO:0008168(molecular_function:methyltransferase activity)	GO:0003824;GO:0005488	ABV49605.1(RNA methylase [Streptomyces eurythermus])	sp|Q9S1M6|RLMA2_STRFR(23S rRNA (guanine(748)-N(1))-methyltransferase OS=Streptomyces fradiae OX=1906 GN=rlmAII PE=1 SV=1)
ctg1_1281	6	tylN	12.41	6.07	275.51	24.84	ctg1_1281	-	scaffold1	1595710	1597002	-	COG1819(S:Function unknown)	COG1819(NDP-hexose 2,3-dehydratase)	POORLY CHARACTERIZED							PF03033.17(Glyco_transf_28:Glycosyltransferase family 28 N-terminal domain); PF00201.15(UDPGT:UDP-glucoronosyl and UDP-glucosyl transferase)	GO:0016758(molecular_function:transferase activity, transferring hexosyl groups); GO:0005975(biological_process:carbohydrate metabolic process); GO:0030259(biological_process:lipid glycosylation); GO:0016758(molecular_function:transferase activity, transferring hexosyl groups); GO:0017000(biological_process:antibiotic biosynthetic process); GO:0005975(biological_process:carbohydrate metabolic pro…	GO:0009987;GO:0003824;GO:0008152	ABV49604.1(glycosyltransferase [Streptomyces eurythermus])	sp|O70023|TYLN_STRFR(O-mycaminosyltylonolide 6-deoxyallosyltransferase OS=Streptomyces fradiae OX=1906 GN=tylN PE=1 SV=2)
ctg1_1282	7	tylE	12.74	4.97	511.47	18.5	ctg1_1282	-	scaffold1	1597061	1598248	-	ENOG4110SVZ(S:Function unknown)	ENOG4110SVZ(O-methyltransferase)	POORLY CHARACTERIZED							PF13578.3(Methyltransf_24:Methyltransferase domain)	GO:0008168(molecular_function:methyltransferase activity); GO:0030770(molecular_function:demethylmacrocin O-methyltransferase activity); GO:0017000(biological_process:antibiotic biosynthetic process); GO:0032259(biological_process:methylation)	GO:0009987;GO:0003824;GO:0008152	ABV49603.1(O-methyltransferase [Streptomyces eurythermus])	sp|Q9ZHQ4|TYLE_STRFR(Demethylmacrocin O-methyltransferase OS=Streptomyces fradiae OX=1906 GN=tylE PE=1 SV=1)
ctg1_1283	8	tylD	12.14	7.07	327.23	20.15	ctg1_1283	-	scaffold1	1598388	1599383	-	COG0451(S:Function unknown)	COG0451(O-methyltransferase)	POORLY CHARACTERIZED	K13313	tylD	dTDP-4-dehydro-6-deoxy-alpha-D-gulose 4-ketoreductase [EC:1.1.1.364]	map00523(Polyketide sugar unit biosynthesis)	Metabolism	Metabolism of terpenoids and polyketides	PF01370.18(Epimerase:NAD dependent epimerase/dehydratase family); PF16363.2(GDP_Man_Dehyd:GDP-mannose 4,6 dehydratase); PF07993.9(NAD_binding_4:Male sterility protein); PF02719.12(Polysacc_synt_2:Polysaccharide biosynthesis protein); PF01073.16(3Beta_HSD:3-beta hydroxysteroid dehydrogenase/isomerase family); PF04321.14(RmlD_sub_bind:RmlD substrate binding domain); PF08659.7(KR:KR domain); PF00106…	GO:0003824(molecular_function:catalytic activity); GO:0050662(molecular_function:coenzyme binding); GO:0050662(molecular_function:coenzyme binding); GO:0016491(molecular_function:oxidoreductase activity); GO:0017000(biological_process:antibiotic biosynthetic process); GO:0005975(biological_process:carbohydrate metabolic process)	GO:0009987;GO:0003824;GO:0005488;GO:0008152	ABV49602.1(NDP-4-ketoreductase [Streptomyces eurythermus])	sp|Q5SFA6|CHMD_STRBI(dTDP-4-oxo-6-deoxy-D-allose reductase OS=Streptomyces bikiniensis OX=1896 GN=chmD PE=1 SV=1)
ctg1_1284	9	tylHI	23.44	13.74	319.1	21.01	ctg1_1284	-	scaffold1	1599380	1599619	-	ENOG410XUIC(S:Function unknown)	ENOG410XUIC(O-methyltransferase)	POORLY CHARACTERIZED							PF13459.3(Fer4_15:4Fe-4S single cluster domain); PF06902.8(Fer4_19:Divergent 4Fe-4S mono-cluster); PF13370.3(Fer4_13:4Fe-4S single cluster domain of Ferredoxin I)	GO:0009055(molecular_function:electron carrier activity); GO:0005506(molecular_function:iron ion binding)	GO:0003824;GO:0005488	ABV49601.1(ferridoxin [Streptomyces eurythermus])	sp|P18324|FER1_STRGO(Ferredoxin-1 OS=Streptomyces griseolus OX=1909 GN=suaB PE=1 SV=3)
ctg1_1285	10	tylHI	18.18	27.9	464.98	40.23	ctg1_1285	-	scaffold1	1599659	1600816	-	COG2124(C:Energy production and conversion)	COG2124(Ferredoxin)	METABOLISM	K17876		pentalenic acid synthase [EC:1.14.15.11]				PF00067.19(p450:Cytochrome P450)	GO:0020037(molecular_function:heme binding); GO:0005506(molecular_function:iron ion binding); GO:0004497(molecular_function:monooxygenase activity); GO:0016705(molecular_function:oxidoreductase activity, acting on paired donors, with incorporation or reduction of molecular oxygen)	GO:0003824;GO:0005488	ABV49600.1(cytochrome P450 hydroxylase [Streptomyces eurythermus])	sp|Q9ZHQ1|TYLH1_STRFR(20-oxo-5-O-mycaminosyltylactone 23-monooxygenase OS=Streptomyces fradiae OX=1906 GN=tylH1 PE=1 SV=2)
ctg1_1286	11	tylF	29.06	6.82	1170.31	23.83	ctg1_1286	-	scaffold1	1601199	1601969	+	ENOG4111FJK(S:Function unknown)	ENOG4111FJK(macrocin-O-methyltransferase)	POORLY CHARACTERIZED	K19569	elmMIII	8-demethyl-8-(2,3-dimethoxy-alpha-L-rhamnosyl)tetracenomycin-C 4'-O-methyltransferase [EC:2.1.1.307]	map01057(Biosynthesis of type II polyketide products)	Metabolism	Metabolism of terpenoids and polyketides	PF05711.8(TylF:Macrocin-O-methyltransferase (TylF)); PF13578.3(Methyltransf_24:Methyltransferase domain)	GO:0008168(molecular_function:methyltransferase activity); GO:0030769(molecular_function:macrocin O-methyltransferase activity); GO:0046872(molecular_function:metal ion binding); GO:0017000(biological_process:antibiotic biosynthetic process); GO:0032259(biological_process:methylation); GO:0000287(molecular_function:magnesium ion binding); GO:0008171(molecular_function:O-methyltransferase activity…	GO:0005488;GO:0009987;GO:0003824;GO:0008152	ABV49599.1(O-methyltransferase [Streptomyces eurythermus])	sp|Q9S4D5|TYLF_STRFR(Macrocin O-methyltransferase OS=Streptomyces fradiae OX=1906 GN=tylF PE=1 SV=1)
ctg1_1287	12	tylJ	20.6	5.78	799.93	24.59	ctg1_1287	-	scaffold1	1601980	1602597	+	COG1898(S:Function unknown)	COG1898(macrocin-O-methyltransferase)	POORLY CHARACTERIZED	K01790	rfbC	dTDP-4-dehydrorhamnose 3,5-epimerase [EC:5.1.3.13]	map00521(Streptomycin biosynthesis); map00523(Polyketide sugar unit biosynthesis)	Metabolism;Metabolism	Biosynthesis of other secondary metabolites;Metabolism of terpenoids and polyketides	PF00908.14(dTDP_sugar_isom:dTDP-4-dehydrorhamnose 3,5-epimerase)	GO:0008830(molecular_function:dTDP-4-dehydrorhamnose 3,5-epimerase activity)	GO:0003824	ABV49598.1(NDP-hexose 3,(5)-epimerase [Streptomyces eurythermus])	sp|Q5SFD1|CHMJ_STRBI(dTDP-4-dehydro-6-deoxyglucose 3-epimerase OS=Streptomyces bikiniensis OX=1896 GN=chmJ PE=1 SV=1)
ctg1_1288	13		9.7	4.45	540.31	19.82	ctg1_1288	-	scaffold1	1602653	1603900	+	COG2124(M:Cell wall/membrane/envelope biogenesis)	COG2124(DTDP-4-dehydrorhamnose 3,5-epimerase)	CELLULAR PROCESSES AND SIGNALING							PF00067.19(p450:Cytochrome P450)	GO:0020037(molecular_function:heme binding); GO:0005506(molecular_function:iron ion binding); GO:0004497(molecular_function:monooxygenase activity); GO:0016705(molecular_function:oxidoreductase activity, acting on paired donors, with incorporation or reduction of molecular oxygen)	GO:0003824;GO:0005488	ABV49597.1(cytochrome P450 [Streptomyces eurythermus])	sp|Q59523|MYCG_MICGR(Mycinamicin IV hydroxylase/epoxidase OS=Micromonospora griseorubida OX=28040 GN=mycG PE=1 SV=1)
ctg1_1289	14		4.19	3.94	259.95	15.27	ctg1_1289	-	scaffold1	1603894	1604901	+	COG0451(M:Cell wall/membrane/envelope biogenesis); ENOG410ZKI7(S:Function unknown)	COG0451(DTDP-4-dehydrorhamnose 3,5-epimerase); ENOG410ZKI7(RmlD substrate binding domain)	CELLULAR PROCESSES AND SIGNALING;POORLY CHARACTERIZED							PF01370.18(Epimerase:NAD dependent epimerase/dehydratase family); PF16363.2(GDP_Man_Dehyd:GDP-mannose 4,6 dehydratase); PF04321.14(RmlD_sub_bind:RmlD substrate binding domain); PF01073.16(3Beta_HSD:3-beta hydroxysteroid dehydrogenase/isomerase family)	GO:0003824(molecular_function:catalytic activity); GO:0050662(molecular_function:coenzyme binding)	GO:0003824;GO:0005488	ABV49596.1(NDP-hexose 4-ketoreductase [Streptomyces eurythermus])	sp|E5F146|TAL_KITKI(dTDP-6-deoxy-L-talose 4-dehydrogenase (NAD(P)(+)) OS=Kitasatospora kifunensis OX=58351 GN=tal PE=1 SV=1)
ctg1_1290	15	tylB	6.56	4.52	306.49	16.94	ctg1_1290	-	scaffold1	1604909	1606030	+	COG0399(S:Function unknown)	COG0399(RmlD substrate binding domain)	POORLY CHARACTERIZED	K16436	evaB	dTDP-3-amino-2,3,6-trideoxy-4-keto-D-glucose/dTDP-3-amino-3,4,6-trideoxy-alpha-D-glucose/dTDP-2,6-dideoxy-D-kanosamine transaminase [EC:2.6.1.- 2.6.1.106]	map00523(Polyketide sugar unit biosynthesis); map01055(Biosynthesis of vancomycin group antibiotics)	Metabolism;Metabolism	Metabolism of terpenoids and polyketides;Metabolism of terpenoids and polyketides	PF01041.14(DegT_DnrJ_EryC1:DegT/DnrJ/EryC1/StrS aminotransferase family); PF00266.16(Aminotran_5:Aminotransferase class-V)	GO:0008483(molecular_function:transaminase activity)	GO:0003824	ABV49595.1(NDP-hexose aminotransferase [Streptomyces eurythermus])	sp|Q9F837|MEDII_MICMH(dTDP-3-amino-3,4,6-trideoxy-alpha-D-glucose transaminase OS=Micromonospora megalomicea subsp. nigra OX=136926 GN=megDII PE=1 SV=1)
ctg1_1291	16		3.44	6.61	6.7	5.36	ctg1_1291	-	scaffold1	1606163	1613665	-	COG3321(S:Function unknown)	COG3321(RmlD substrate binding domain)	POORLY CHARACTERIZED							PF00109.23(ketoacyl-synt:Beta-ketoacyl synthase, N-terminal domain); PF00698.18(Acyl_transf_1:Acyl transferase domain); PF08659.7(KR:KR domain); PF14765.3(PS-DH:Polyketide synthase dehydratase); PF02801.19(Ketoacyl-synt_C:Beta-ketoacyl synthase, C-terminal domain); PF00107.23(ADH_zinc_N:Zinc-binding dehydrogenase); PF13602.3(ADH_zinc_N_2:Zinc-binding dehydrogenase); PF08242.9(Methyltransf_12:Meth…	GO:0016491(molecular_function:oxidoreductase activity); GO:0031177(molecular_function:phosphopantetheine binding); GO:0016740(molecular_function:transferase activity)	GO:0005488;GO:0003824	WP_102923093.1(KR domain-containing protein [Streptomyces noursei])	sp|Q03132|ERYA2_SACER(6-deoxyerythronolide-B synthase EryA2, modules 3 and 4 OS=Saccharopolyspora erythraea OX=1836 GN=eryA PE=1 SV=3)
ctg1_1292	17		18.55	20.66	15.38	16.94	ctg1_1292	-	scaffold1	1613914	1614486	+	COG0663(S:Function unknown)	COG0663(Transferase)	POORLY CHARACTERIZED							PF00132.21(Hexapep:Bacterial transferase hexapeptide (six repeats)); PF14602.3(Hexapep_2:Hexapeptide repeat of succinyl-transferase)			WP_049717599.1(gamma carbonic anhydrase family protein [Streptomyces caatingaensis])	sp|P40882|Y3753_PSEAE(Uncharacterized protein PA3753 OS=Pseudomonas aeruginosa (strain ATCC 15692 / DSM 22644 / CIP 104116 / JCM 14847 / LMG 12228 / 1C / PRS 101 / PAO1) OX=208964 GN=PA3753 PE=3 SV=2)
ctg1_1293	18		8.72	11.73	7.87	15.53	ctg1_1293	-	scaffold1	1614483	1616045	+	ENOG410XNN3(S:Function unknown); COG0477(S:Function unknown)	ENOG410XNN3(Transferase); COG0477(Transferase)	POORLY CHARACTERIZED;POORLY CHARACTERIZED							PF07690.13(MFS_1:Major Facilitator Superfamily); PF00083.21(Sugar_tr:Sugar (and other) transporter)	GO:0022857(molecular_function:transmembrane transporter activity); GO:0016021(cellular_component:integral component of membrane); GO:0005886(cellular_component:plasma membrane)	GO:0005215;GO:0016020;GO:0044464;GO:0044425	WP_102919995.1(MFS transporter [Streptomyces eurocidicus])	sp|P9WG90|STP_MYCTO(Multidrug resistance protein Stp OS=Mycobacterium tuberculosis (strain CDC 1551 / Oshkosh) OX=83331 GN=stp PE=3 SV=1)
ctg1_1294	19		9.76	9.9	5.85	20.4	ctg1_1294	-	scaffold1	1616098	1618065	-	COG0365(I:Lipid transport and metabolism)	COG0365(Catalyzes the conversion of acetate into acetyl-CoA (AcCoA), an essential intermediate at the junction of anabolic and catabolic pathways. AcsA undergoes a two-step reaction. In the first half reaction, AcsA combines acetate with ATP to form acetyl-adenylate (AcAMP) intermediate. In the second half reaction, it can then transfer the acetyl group from AcAMP to the sulfhydryl group of CoA, …	METABOLISM	K01907	acsA	acetoacetyl-CoA synthetase [EC:6.2.1.16]	map00280(Valine, leucine and isoleucine degradation); map00650(Butanoate metabolism)	Metabolism;Metabolism	Amino acid metabolism;Carbohydrate metabolism	PF00501.25(AMP-binding:AMP-binding enzyme); PF16177.2(ACAS_N:Acetyl-coenzyme A synthetase N-terminus); PF13193.3(AMP-binding_C:AMP-binding enzyme C-terminal domain)	GO:0030729(molecular_function:acetoacetate-CoA ligase activity); GO:0006629(biological_process:lipid metabolic process)	GO:0003824;GO:0008152	WP_020269473.1(acetoacetate--CoA ligase [Streptomyces afghaniensis])	sp|Q9Z3R3|AACS_RHIME(Acetoacetyl-coenzyme A synthetase OS=Rhizobium meliloti (strain 1021) OX=266834 GN=acsA2 PE=3 SV=2)
ctg1_1295	20		1.75	1.6	1.02	9.45	ctg1_1295	-	scaffold1	1618062	1619645	-	COG0654(I:Lipid transport and metabolism)	COG0654(Catalyzes the conversion of acetate into acetyl-CoA (AcCoA), an essential intermediate at the junction of anabolic and catabolic pathways. AcsA undergoes a two-step reaction. In the first half reaction, AcsA combines acetate with ATP to form acetyl-adenylate (AcAMP) intermediate. In the second half reaction, it can then transfer the acetyl group from AcAMP to the sulfhydryl group of CoA, …	METABOLISM	K05712	mhpA	3-(3-hydroxy-phenyl)propionate hydroxylase [EC:1.14.13.127]	map00360(Phenylalanine metabolism)	Metabolism	Amino acid metabolism	PF01494.16(FAD_binding_3:FAD binding domain); PF01266.21(DAO:FAD dependent oxidoreductase); PF12831.4(FAD_oxidored:FAD dependent oxidoreductase); PF13450.3(NAD_binding_8:NAD(P)-binding Rossmann-like domain); PF07992.11(Pyr_redox_2:Pyridine nucleotide-disulphide oxidoreductase); PF01946.14(Thi4:Thi4 family); PF13738.3(Pyr_redox_3:Pyridine nucleotide-disulphide oxidoreductase); PF00070.24(Pyr_redox…	GO:0071949(molecular_function:FAD binding); GO:0016021(cellular_component:integral component of membrane); GO:0071949(molecular_function:FAD binding)	GO:0044425;GO:0005488	WP_019980082.1(bifunctional 3-(3-hydroxy-phenyl)propionate/3-hydroxycinnamic acid hydroxylase [Streptomyces sp. Amel2xE9])	sp|A4JQH4|MHPA2_BURVG(3-(3-hydroxy-phenyl)propionate/3-hydroxycinnamic acid hydroxylase 2 OS=Burkholderia vietnamiensis (strain G4 / LMG 22486) OX=269482 GN=mhpA2 PE=3 SV=1)
ctg1_1296	21		4.28	4.95	2.29	16.2	ctg1_1296	-	scaffold1	1619653	1620642	-	COG0179(I:Lipid transport and metabolism)	COG0179(Catalyzes the conversion of acetate into acetyl-CoA (AcCoA), an essential intermediate at the junction of anabolic and catabolic pathways. AcsA undergoes a two-step reaction. In the first half reaction, AcsA combines acetate with ATP to form acetyl-adenylate (AcAMP) intermediate. In the second half reaction, it can then transfer the acetyl group from AcAMP to the sulfhydryl group of CoA, …	METABOLISM							PF01557.15(FAA_hydrolase:Fumarylacetoacetate (FAA) hydrolase family)	GO:0003824(molecular_function:catalytic activity); GO:0008152(biological_process:metabolic process); GO:0016853(molecular_function:isomerase activity); GO:0008152(biological_process:metabolic process)	GO:0003824;GO:0008152	WP_020275783.1(fumarylacetoacetate hydrolase family protein [Streptomyces afghaniensis])	sp|Q2KIB0|FAHD2_BOVIN(Fumarylacetoacetate hydrolase domain-containing protein 2 OS=Bos taurus OX=9913 GN=FAHD2 PE=2 SV=1)
ctg1_1297	22		7.16	11.92	5.75	32.06	ctg1_1297	-	scaffold1	1620671	1621816	-	ENOG4111J82(S:Function unknown)	ENOG4111J82(glyoxalase bleomycin resistance protein dioxygenase)	POORLY CHARACTERIZED							PF00903.22(Glyoxalase:Glyoxalase/Bleomycin resistance protein/Dioxygenase superfamily)	GO:0051213(molecular_function:dioxygenase activity)	GO:0003824	WP_058921035.1(2,3-dihydroxybiphenyl 1,2-dioxygenase [Streptomyces sp. CdTB01])	sp|P9WNW6|HSAC_MYCTO(Iron-dependent extradiol dioxygenase OS=Mycobacterium tuberculosis (strain CDC 1551 / Oshkosh) OX=83331 GN=hsaC PE=3 SV=1)
ctg1_1298	23		14.83	38.28	16.86	29.17	ctg1_1298	-	scaffold1	1621950	1622585	+	COG1309(S:Function unknown)	COG1309(glyoxalase bleomycin resistance protein dioxygenase)	POORLY CHARACTERIZED							PF00440.20(TetR_N:Bacterial regulatory proteins, tetR family)	GO:0003677(molecular_function:DNA binding); GO:0006355(biological_process:regulation of transcription, DNA-templated); GO:0006351(biological_process:transcription, DNA-templated)	GO:0005488;GO:0065007;GO:0009987;GO:0008152	WP_019980079.1(TetR/AcrR family transcriptional regulator [Streptomyces sp. Amel2xE9])
ctg1_1299	24		11.48	23.91	19.11	25.31	ctg1_1299	-	scaffold1	1623032	1623967	+	COG0604(S:Function unknown)	COG0604(glyoxalase bleomycin resistance protein dioxygenase)	POORLY CHARACTERIZED							PF13602.3(ADH_zinc_N_2:Zinc-binding dehydrogenase); PF00107.23(ADH_zinc_N:Zinc-binding dehydrogenase); PF08240.9(ADH_N:Alcohol dehydrogenase GroES-like domain)	GO:0016491(molecular_function:oxidoreductase activity)	GO:0003824	WP_100202862.1(NADP-dependent oxidoreductase [Streptomyces sp. TRM SA0054])	sp|Q0MVN8|QOR_PIG(Quinone oxidoreductase OS=Sus scrofa OX=9823 GN=CRYZ PE=2 SV=1)
ctg1_1300	25		9.3	40.04	17.47	28.57	ctg1_1300	-	scaffold1	1623981	1624460	+	ENOG410XUB6(S:Function unknown)	ENOG410XUB6(glyoxalase bleomycin resistance protein dioxygenase)	POORLY CHARACTERIZED							PF12802.4(MarR_2:MarR family); PF01047.19(MarR:MarR family); PF13463.3(HTH_27:Winged helix DNA-binding domain); PF13412.3(HTH_24:Winged helix-turn-helix DNA-binding); PF01022.17(HTH_5:Bacterial regulatory protein, arsR family); PF01978.16(TrmB:Sugar-specific transcriptional regulator TrmB); PF12840.4(HTH_20:Helix-turn-helix domain); PF01638.14(HxlR:HxlR-like helix-turn-helix); PF13545.3(HTH_Crp_2…	GO:0003677(molecular_function:DNA binding); GO:0003700(molecular_function:transcription factor activity, sequence-specific DNA binding); GO:0006351(biological_process:transcription, DNA-templated)	GO:0005488;GO:0140110;GO:0009987;GO:0008152	WP_100202861.1(MarR family transcriptional regulator [Streptomyces sp. TRM SA0054])	sp|O34777|OHRR_BACSU(Organic hydroperoxide resistance transcriptional regulator OS=Bacillus subtilis (strain 168) OX=224308 GN=ohrR PE=1 SV=1)
Nikkomycin biosynthetic genes
ctg1_128	sanG		347.83	171.33	0.14	0.11	ctg1_128	-	scaffold1	163299	166412	+	COG3629(K:Transcription); COG3899(T:Signal transduction mechanisms)	COG3629(Transcriptional regulator); COG3899(Transcriptional regulator)	INFORMATION STORAGE AND PROCESSING;CELLULAR PROCESSES AND SIGNALING							PF03704.14(BTAD:Bacterial transcriptional activator domain); PF13191.3(AAA_16:AAA ATPase domain); PF00486.25(Trans_reg_C:Transcriptional regulatory protein, C terminal); PF13401.3(AAA_22:AAA domain)	GO:0003677(molecular_function:DNA binding); GO:0000160(biological_process:phosphorelay signal transduction system); GO:0006355(biological_process:regulation of transcription, DNA-templated); GO:0006351(biological_process:transcription, DNA-templated); GO:0005622(cellular_component:intracellular)	GO:0005488;GO:0065007;GO:0009987;GO:0008152;GO:0044464	AAV31783.1(SanG [Streptomyces ansochromogenes])	sp|Q9S0Y6|AFSR_STRGR(Regulatory protein AfsR OS=Streptomyces griseus OX=1911 GN=afsR PE=1 SV=1)
ctg1_130	sanV		1018.68	23.36	0	0	ctg1_130	-	scaffold1	167071	168342	-	COG4865(E:Amino acid transport and metabolism)	COG4865(Methylaspartate mutase)	METABOLISM	K19268	glmE	methylaspartate mutase epsilon subunit [EC:5.4.99.1]	map00630(Glyoxylate and dicarboxylate metabolism); map00660(C5-Branched dibasic acid metabolism)	Metabolism;Metabolism	Carbohydrate metabolism;Carbohydrate metabolism	PF06368.8(Met_asp_mut_E:Methylaspartate mutase E chain (MutE))	GO:0031419(molecular_function:cobalamin binding); GO:0050097(molecular_function:methylaspartate mutase activity); GO:0019670(biological_process:anaerobic glutamate catabolic process)	GO:0005488;GO:0009987;GO:0003824;GO:0008152	AAO33936.1(nikkomycin biosynthsis protein SanV [Streptomyces ansochromogenes])	sp|Q8X987|GLME_ECO57(Glutamate mutase epsilon subunit OS=Escherichia coli O157:H7 OX=83334 GN=glmE PE=3 SV=1)
ctg1_131	sanU		1761.01	25.82	0	0	ctg1_131	-	scaffold1	168342	168770	-	ENOG4111WV4(S:Function unknown)	ENOG4111WV4(B12 binding domain)	POORLY CHARACTERIZED	K01846	glmS	methylaspartate mutase sigma subunit [EC:5.4.99.1]	map00630(Glyoxylate and dicarboxylate metabolism); map00660(C5-Branched dibasic acid metabolism)	Metabolism;Metabolism	Carbohydrate metabolism;Carbohydrate metabolism	PF02310.16(B12-binding:B12 binding domain)	GO:0031419(molecular_function:cobalamin binding); GO:0046872(molecular_function:metal ion binding)	GO:0005488	AAK53063.2(nikkomycin biosynthesis protein SanU [Streptomyces ansochromogenes])	sp|Q8RHY7|GMSS_FUSNN(Glutamate mutase sigma subunit OS=Fusobacterium nucleatum subsp. nucleatum (strain ATCC 25586 / CIP 101130 / JCM 8532 / LMG 13131) OX=190304 GN=glmS PE=3 SV=1)
ctg1_132	sanT		1274.88	31.85	0.18	0.28	ctg1_132	-	scaffold1	168806	170131	-	COG0079(E:Amino acid transport and metabolism)	COG0079(Imidazole acetol-phosphate transaminase)	METABOLISM	K00817	hisC	histidinol-phosphate aminotransferase [EC:2.6.1.9]	map00340(Histidine metabolism); map00360(Phenylalanine metabolism); map00350(Tyrosine metabolism); map00960(Tropane, piperidine and pyridine alkaloid biosynthesis); map00400(Phenylalanine, tyrosine and tryptophan biosynthesis); map00401(Novobiocin biosynthesis)	Metabolism;Metabolism;Metabolism;Metabolism;Metabolism;Metabolism	Amino acid metabolism;Amino acid metabolism;Amino acid metabolism;Biosynthesis of other secondary metabolites;Amino acid metabolism;Biosynthesis of other secondary metabolites	PF00155.18(Aminotran_1_2:Aminotransferase class I and II); PF00550.22(PP-binding:Phosphopantetheine attachment site)	GO:0004400(molecular_function:histidinol-phosphate transaminase activity); GO:0031177(molecular_function:phosphopantetheine binding); GO:0030170(molecular_function:pyridoxal phosphate binding); GO:0006633(biological_process:fatty acid biosynthetic process); GO:0000105(biological_process:histidine biosynthetic process); GO:0004400(molecular_function:histidinol-phosphate transaminase activity); GO:…	GO:0009987;GO:0003824;GO:0008152;GO:0005488	AAK53062.2(nikkomycin biosynthesis protein SanT [Streptomyces ansochromogenes])	sp|Q47KH1|PATR_THEFY(Putative phenylalanine aminotransferase OS=Thermobifida fusca (strain YX) OX=269800 GN=pat PE=3 SV=1)
ctg1_133	sanS		1206.01	36.09	0.75	0	ctg1_133	-	scaffold1	170159	171433	-	ENOG410ZW7T(S:Function unknown); ENOG410XRFP(S:Function unknown)	ENOG410ZW7T(ATP-dependent carboxylate-amine ligase); ENOG410XRFP(domain protein)	POORLY CHARACTERIZED;POORLY CHARACTERIZED							PF02222.19(ATP-grasp:ATP-grasp domain); PF02655.11(ATP-grasp_3:ATP-grasp domain); PF02786.14(CPSase_L_D2:Carbamoyl-phosphate synthase L chain, ATP binding domain)	GO:0005524(molecular_function:ATP binding); GO:0046872(molecular_function:metal ion binding); GO:0016740(molecular_function:transferase activity); GO:0006189(biological_process:'de novo' IMP biosynthetic process)	GO:0005488;GO:0009987;GO:0003824;GO:0008152	AAK53061.1(nikkomycin biosynthesis protein SanS [Streptomyces ansochromogenes])
ctg1_134	sanR		1248.56	40.32	0	0	ctg1_134	-	scaffold1	171502	172182	-	COG0035(F:Nucleotide transport and metabolism)	COG0035(Catalyzes the conversion of uracil and 5-phospho-alpha- D-ribose 1-diphosphate (PRPP) to UMP and diphosphate (By similarity))	METABOLISM	K00761	upp	uracil phosphoribosyltransferase [EC:2.4.2.9]	map00240(Pyrimidine metabolism)	Metabolism	Nucleotide metabolism	PF14681.3(UPRTase:Uracil phosphoribosyltransferase); PF00156.24(Pribosyltran:Phosphoribosyl transferase domain)	GO:0009116(biological_process:nucleoside metabolic process)	GO:0009987;GO:0008152	AAG48136.1(nikkomycin biosynthesis protein SanR [Streptomyces ansochromogenes])	sp|Q55GQ6|UPP_DICDI(Uracil phosphoribosyltransferase OS=Dictyostelium discoideum OX=44689 GN=uprt PE=3 SV=1)
ctg1_135	sanQ		1420.43	27.23	0	0.16	ctg1_135	-	scaffold1	172196	173386	-	COG2124(Q:Secondary metabolites biosynthesis, transport and catabolism)	COG2124(Cytochrome p450)	METABOLISM							PF00067.19(p450:Cytochrome P450)	GO:0020037(molecular_function:heme binding); GO:0005506(molecular_function:iron ion binding); GO:0004497(molecular_function:monooxygenase activity); GO:0016705(molecular_function:oxidoreductase activity, acting on paired donors, with incorporation or reduction of molecular oxygen)	GO:0003824;GO:0005488	AAG48135.1(nikkomycin biosynthesis protein SanQ [Streptomyces ansochromogenes])	sp|Q9L9F9|NOVI_STRNV(Cytochrome P450 NovI OS=Streptomyces niveus OX=193462 GN=novI PE=3 SV=1)
ctg1_136	sanP		1111.86	27.03	0	0	ctg1_136	-	scaffold1	173376	174197	-	COG3208(Q:Secondary metabolites biosynthesis, transport and catabolism)	COG3208(Thioesterase)	METABOLISM	K12242	pchC	pyochelin biosynthetic protein PchC				PF00975.17(Thioesterase:Thioesterase domain); PF12697.4(Abhydrolase_6:Alpha/beta hydrolase family)	GO:0016788(molecular_function:hydrolase activity, acting on ester bonds); GO:0009058(biological_process:biosynthetic process)	GO:0003824;GO:0008152	AAG48134.1(nikkomycin biosynthesis protein SanP [Streptomyces ansochromogenes])	sp|P33586|PABT_STRGR(Probable cadicidin biosynthesis thioesterase OS=Streptomyces griseus OX=1911 PE=3 SV=1)
ctg1_137	sanO		1862.85	31.19	0.33	0	ctg1_137	-	scaffold1	174204	176237	-	COG1020(Q:Secondary metabolites biosynthesis, transport and catabolism)	COG1020(Thioesterase)	METABOLISM							PF00501.25(AMP-binding:AMP-binding enzyme); PF00550.22(PP-binding:Phosphopantetheine attachment site); PF03621.10(MbtH:MbtH-like protein); PF13193.3(AMP-binding_C:AMP-binding enzyme C-terminal domain)	GO:0016874(molecular_function:ligase activity); GO:0031177(molecular_function:phosphopantetheine binding); GO:0008152(biological_process:metabolic process)	GO:0003824;GO:0008152;GO:0005488	AAO73548.1(peptide synthase [Streptomyces ansochromogenes])	sp|Q70LM5|LGRC_BREPA(Linear gramicidin synthase subunit C OS=Brevibacillus parabrevis OX=54914 GN=lgrC PE=3 SV=1)
ctg1_138	sanN		6439.27	85.85	0.29	0.67	ctg1_138	-	scaffold1	176513	177403	+	COG4569(Q:Secondary metabolites biosynthesis, transport and catabolism)	COG4569(Catalyzes the conversion of acetaldehyde to acetyl-CoA, using NAD( ) and coenzyme A. Is the final enzyme in the meta- cleavage pathway for the degradation of aromatic compounds (By similarity))	METABOLISM	K04073	mhpF	acetaldehyde dehydrogenase [EC:1.2.1.10]	map00650(Butanoate metabolism); map00622(Xylene degradation); map00620(Pyruvate metabolism); map00621(Dioxin degradation); map00362(Benzoate degradation); map00360(Phenylalanine metabolism)	Metabolism;Metabolism;Metabolism;Metabolism;Metabolism;Metabolism	Carbohydrate metabolism;Xenobiotics biodegradation and metabolism;Carbohydrate metabolism;Xenobiotics biodegradation and metabolism;Xenobiotics biodegradation and metabolism;Amino acid metabolism	PF09290.8(AcetDehyd-dimer:Prokaryotic acetaldehyde dehydrogenase, dimerisation); PF01118.21(Semialdhyde_dh:Semialdehyde dehydrogenase, NAD binding domain); PF03447.13(NAD_binding_3:Homoserine dehydrogenase, NAD binding domain)	GO:0008774(molecular_function:acetaldehyde dehydrogenase (acetylating) activity); GO:0051287(molecular_function:NAD binding); GO:0019439(biological_process:aromatic compound catabolic process)	GO:0005488;GO:0009987;GO:0003824;GO:0008152	AAO73547.1(acetaldehyde dehydrogenase [Streptomyces ansochromogenes])	sp|B1VRH6|ACDH_STRGG(Acetaldehyde dehydrogenase OS=Streptomyces griseus subsp. griseus (strain JCM 4626 / NBRC 13350) OX=455632 GN=SGR_565 PE=3 SV=1)
ctg1_139	sanM		4424.27	76.23	0.46	0.35	ctg1_139	-	scaffold1	177400	178473	+	COG0119(E:Amino acid transport and metabolism)	COG0119(Catalyzes the condensation of the acetyl group of acetyl-CoA with 3-methyl-2-oxobutanoate (2-oxoisovalerate) to form 3-carboxy-3-hydroxy-4-methylpentanoate (2-isopropylmalate) (By similarity))	METABOLISM	K01666	mhpE	4-hydroxy 2-oxovalerate aldolase [EC:4.1.3.39]	map00362(Benzoate degradation); map00360(Phenylalanine metabolism); map00622(Xylene degradation); map00621(Dioxin degradation)	Metabolism;Metabolism;Metabolism;Metabolism	Xenobiotics biodegradation and metabolism;Amino acid metabolism;Xenobiotics biodegradation and metabolism;Xenobiotics biodegradation and metabolism	PF00682.16(HMGL-like:HMGL-like); PF07836.8(DmpG_comm:DmpG-like communication domain)	GO:0008701(molecular_function:4-hydroxy-2-oxovalerate aldolase activity); GO:0046872(molecular_function:metal ion binding); GO:0019439(biological_process:aromatic compound catabolic process); GO:0008701(molecular_function:4-hydroxy-2-oxovalerate aldolase activity); GO:0030145(molecular_function:manganese ion binding); GO:0019439(biological_process:aromatic compound catabolic process)	GO:0009987;GO:0003824;GO:0005488;GO:0008152	AAL85691.1(4-hydroxy-2-oxovalerate [Streptomyces ansochromogenes])	sp|Q9X9Q0|HOA_STRTE(4-hydroxy-2-oxovalerate aldolase OS=Streptomyces tendae OX=1932 GN=nikb PE=3 SV=1)
ctg1_140	sanL		3771.74	71.33	0.37	0.57	ctg1_140	-	scaffold1	178467	179747	+	COG0399(E:Amino acid transport and metabolism)	COG0399(DegT DnrJ EryC1 StrS aminotransferase)	METABOLISM							PF01041.14(DegT_DnrJ_EryC1:DegT/DnrJ/EryC1/StrS aminotransferase family); PF00155.18(Aminotran_1_2:Aminotransferase class I and II); PF00266.16(Aminotran_5:Aminotransferase class-V); PF01212.18(Beta_elim_lyase:Beta-eliminating lyase); PF01053.17(Cys_Met_Meta_PP:Cys/Met metabolism PLP-dependent enzyme)	GO:0008483(molecular_function:transaminase activity); GO:0004565(molecular_function:beta-galactosidase activity); GO:0008483(molecular_function:transaminase activity); GO:0008152(biological_process:metabolic process)	GO:0003824;GO:0008152	AAL85692.1(L-lysine 2-aminotransferase [Streptomyces ansochromogenes])	sp|P39623|SPSC_BACSU(Spore coat polysaccharide biosynthesis protein SpsC OS=Bacillus subtilis (strain 168) OX=224308 GN=spsC PE=3 SV=1)
ctg1_141	sanK		2567.03	49.3	0.21	0.48	ctg1_141	-	scaffold1	179744	180913	+	COG0665(E:Amino acid transport and metabolism); ENOG410Y0DT(S:Function unknown)	COG0665(Catalyzes the last two steps in the biosynthesis of 5- methylaminomethyl-2-thiouridine (mnm(5)s(2)U) at the wobble position (U34) in tRNA. Catalyzes the FAD-dependent demodification of cmnm(5)s(2)U34 to nm(5)s(2)U34, followed by the transfer of a methyl group from S-adenosyl-L-methionine to nm(5)s(2)U34, to form mnm(5)s(2)U34 (By similarity)); ENOG410Y0DT(Thi4 family)	METABOLISM;POORLY CHARACTERIZED							PF01266.21(DAO:FAD dependent oxidoreductase); PF13738.3(Pyr_redox_3:Pyridine nucleotide-disulphide oxidoreductase); PF03486.11(HI0933_like:HI0933-like protein); PF00890.21(FAD_binding_2:FAD binding domain); PF07992.11(Pyr_redox_2:Pyridine nucleotide-disulphide oxidoreductase); PF13450.3(NAD_binding_8:NAD(P)-binding Rossmann-like domain); PF01593.21(Amino_oxidase:Flavin containing amine oxidoreduc…	GO:0000166(molecular_function:nucleotide binding); GO:0016491(molecular_function:oxidoreductase activity); GO:0016491(molecular_function:oxidoreductase activity)	GO:0003824;GO:0005488	AAL85693.1(monomeric sarcosine oxidase [Streptomyces ansochromogenes])	sp|Q54EW2|Y9130_DICDI(Putative bifunctional amine oxidase DDB_G0291301 OS=Dictyostelium discoideum OX=44689 GN=DDB_G0291301 PE=1 SV=1)
ctg1_142	sanJ		2097.8	55.84	0.27	0.1	ctg1_142	-	scaffold1	180944	182629	+	COG1021(Q:Secondary metabolites biosynthesis, transport and catabolism)	COG1021(2,3-dihydroxybenzoate-AMP ligase)	METABOLISM							PF00501.25(AMP-binding:AMP-binding enzyme); PF13193.3(AMP-binding_C:AMP-binding enzyme C-terminal domain)	GO:0003824(molecular_function:catalytic activity); GO:0008152(biological_process:metabolic process)	GO:0003824;GO:0008152	AAL85694.1(adenylate-forming enzyme [Streptomyces ansochromogenes])	sp|Q7X279|SDGA_STRSQ(Salicylyl-CoA synthase / salicylate adenylyltransferase OS=Streptomyces sp. OX=1931 GN=sdgA PE=1 SV=1)
ctg1_143	sanH		1622.85	34.69	0.39	0	ctg1_143	-	scaffold1	182626	183858	+	COG2124(Q:Secondary metabolites biosynthesis, transport and catabolism)	COG2124(2,3-dihydroxybenzoate-AMP ligase)	METABOLISM							PF00067.19(p450:Cytochrome P450)	GO:0020037(molecular_function:heme binding); GO:0005506(molecular_function:iron ion binding); GO:0004497(molecular_function:monooxygenase activity); GO:0016705(molecular_function:oxidoreductase activity, acting on paired donors, with incorporation or reduction of molecular oxygen)	GO:0003824;GO:0005488	AAL85695.1(cytochrome P450 [Streptomyces ansochromogenes])	sp|P26911|CPXH_STRGR(Cytochrome P450-SOY OS=Streptomyces griseus OX=1911 GN=cyp105D1 PE=3 SV=1)
ctg1_144	sanI		1986.66	50.31	0	0	ctg1_144	-	scaffold1	183875	184069	+	ENOG410XUIC(C:Energy production and conversion); ENOG41127HK(S:Function unknown)	ENOG410XUIC(Ferredoxin); ENOG41127HK(Ferredoxin)	METABOLISM;POORLY CHARACTERIZED	K05337	fer	ferredoxin				PF06902.8(Fer4_19:Divergent 4Fe-4S mono-cluster); PF13370.3(Fer4_13:4Fe-4S single cluster domain of Ferredoxin I); PF13459.3(Fer4_15:4Fe-4S single cluster domain)	GO:0009055(molecular_function:electron carrier activity); GO:0005506(molecular_function:iron ion binding)	GO:0003824;GO:0005488	AAL85696.1(ferredoxin [Streptomyces ansochromogenes])	sp|P18324|FER1_STRGO(Ferredoxin-1 OS=Streptomyces griseolus OX=1909 GN=suaB PE=1 SV=3)
ctg1_146	sanF		6204.37	91.14	2.18	0.33	ctg1_146	-	scaffold1	185012	185668	+	ENOG4111IA0(S:Function unknown)	ENOG4111IA0(-)	POORLY CHARACTERIZED							PF13640.3(2OG-FeII_Oxy_3:2OG-Fe(II) oxygenase superfamily); PF13661.3(2OG-FeII_Oxy_4:2OG-Fe(II) oxygenase superfamily)	GO:0005506(molecular_function:iron ion binding); GO:0031418(molecular_function:L-ascorbic acid binding); GO:0016705(molecular_function:oxidoreductase activity, acting on paired donors, with incorporation or reduction of molecular oxygen)	GO:0003824;GO:0005488	AAF74976.1(SanF [Streptomyces ansochromogenes])
ctg1_147	sanA		6270.31	120.86	0.52	0.8	ctg1_147	-	scaffold1	185701	187065	+	COG1032(C:Energy production and conversion)	COG1032(radical SAM domain protein)	METABOLISM							PF04055.18(Radical_SAM:Radical SAM superfamily)	GO:0003824(molecular_function:catalytic activity); GO:0051536(molecular_function:iron-sulfur cluster binding)	GO:0003824;GO:0005488	AAF61217.1(SanA [Streptomyces ansochromogenes])
ctg1_148	sanB		4755.52	111.3	0.44	0.67	ctg1_148	-	scaffold1	187062	188186	+	COG0079(C:Energy production and conversion)	COG0079(radical SAM domain protein)	METABOLISM	K00817	hisC	histidinol-phosphate aminotransferase [EC:2.6.1.9]	map00340(Histidine metabolism); map00360(Phenylalanine metabolism); map00350(Tyrosine metabolism); map00960(Tropane, piperidine and pyridine alkaloid biosynthesis); map00400(Phenylalanine, tyrosine and tryptophan biosynthesis); map00401(Novobiocin biosynthesis)	Metabolism;Metabolism;Metabolism;Metabolism;Metabolism;Metabolism	Amino acid metabolism;Amino acid metabolism;Amino acid metabolism;Biosynthesis of other secondary metabolites;Amino acid metabolism;Biosynthesis of other secondary metabolites	PF00155.18(Aminotran_1_2:Aminotransferase class I and II); PF01212.18(Beta_elim_lyase:Beta-eliminating lyase)	GO:0030170(molecular_function:pyridoxal phosphate binding); GO:0008483(molecular_function:transaminase activity); GO:0009058(biological_process:biosynthetic process); GO:0030170(molecular_function:pyridoxal phosphate binding); GO:0016740(molecular_function:transferase activity); GO:0009058(biological_process:biosynthetic process)	GO:0003824;GO:0008152;GO:0005488	ASA49441.1(SanB1 [Streptomyces ansochromogenes])	sp|Q3A7R3|HIS8_PELCD(Histidinol-phosphate aminotransferase OS=Pelobacter carbinolicus (strain DSM 2380 / NBRC 103641 / GraBd1) OX=338963 GN=hisC PE=3 SV=1)
ctg1_149	sanC		2578.25	54.5	0	0.57	ctg1_149	-	scaffold1	188183	188917	+	COG2365(T:Signal transduction mechanisms)	COG2365(protein tyrosine serine phosphatase)	CELLULAR PROCESSES AND SIGNALING							PF13350.3(Y_phosphatase3:Tyrosine phosphatase family); PF03162.10(Y_phosphatase2:Tyrosine phosphatase family)	GO:0030170(molecular_function:pyridoxal phosphate binding); GO:0008483(molecular_function:transaminase activity); GO:0009058(biological_process:biosynthetic process)	GO:0003824;GO:0008152;GO:0005488	WP_051815989.1(protein-tyrosine-phosphatase [Streptomyces lavenduligriseus])
ctg1_150	sanD		2819.43	49.27	0	0	ctg1_150	-	scaffold1	188928	189569	+	ENOG41120K5(S:Function unknown)	ENOG41120K5(P4Hc)	POORLY CHARACTERIZED							PF13640.3(2OG-FeII_Oxy_3:2OG-Fe(II) oxygenase superfamily); PF13661.3(2OG-FeII_Oxy_4:2OG-Fe(II) oxygenase superfamily)	GO:0005506(molecular_function:iron ion binding); GO:0031418(molecular_function:L-ascorbic acid binding); GO:0016705(molecular_function:oxidoreductase activity, acting on paired donors, with incorporation or reduction of molecular oxygen)	GO:0003824;GO:0005488	AAF61921.1(SanC [Streptomyces ansochromogenes])
ctg1_151	sanX		1527.21	49.14	0.27	0.1	ctg1_151	-	scaffold1	189566	192793	+	COG0766(M:Cell wall/membrane/envelope biogenesis)	COG0766(Cell wall formation. Adds enolpyruvyl to UDP-N- acetylglucosamine (By similarity))	CELLULAR PROCESSES AND SIGNALING							PF00275.17(EPSP_synthase:EPSP synthase (3-phosphoshikimate 1-carboxyvinyltransferase)); PF07690.13(MFS_1:Major Facilitator Superfamily)	GO:0008760(molecular_function:UDP-N-acetylglucosamine 1-carboxyvinyltransferase activity); GO:0055085(biological_process:transmembrane transport); GO:0016021(cellular_component:integral component of membrane)	GO:0003824;GO:0051179;GO:0044425	WP_063766432.1(MFS transporter [Streptomyces lavenduligriseus])	sp|Q63Q84|MURA_BURPS(UDP-N-acetylglucosamine 1-carboxyvinyltransferase OS=Burkholderia pseudomallei (strain K96243) OX=272560 GN=murA PE=3 SV=1)
